# Supplementary material for: Dendritic crystallization in hydrous basaltic magmas controls magma mobility within the Earth’s crust
Source: Nat Commun. 2022 Jun 10;13:3354. doi: 10.1038/s41467-022-30890-8 (PMC9187734; doi:10.1038/s41467-022-30890-8)
Supplement: Supplementary file 4 — Source Data [file 41467_2022_30890_MOESM4_ESM.xls]

## Sheet: Aspet Ratio_Fixed
Depth	Undercooling	Aspect Ratio	Crystal volume fraction	Viscosity	Dyke propagation velocity	Cumulative Time
m	C			Pa s	m/s	s
10000	0	4	0.045	6.74083	0.969219	0
9990	0	4	0.045	6.74711	0.968918	10.3208
9980	0	4	0.045	6.7534	0.968617	20.6448
9970	0	4	0.045	6.7597	0.968316	30.972
9960	0	4	0.045	6.76601	0.968014	41.3024
9950	0	4	0.045	6.77233	0.967713	51.6361
9940	0	4	0.045	6.77866	0.967412	61.9729
9930	0	4	0.045	6.785	0.96711	72.313
9920	0	4	0.045	6.79135	0.966809	82.6563
9910	0	4	0.045	6.79771	0.966507	93.0028
9900	0	4	0.045	6.80408	0.966206	103.353
9890	0	4	0.045	6.81046	0.965904	113.706
9880	0	4	0.045	6.81685	0.965602	124.062
9870	0	4	0.045	6.82325	0.9653	134.421
9860	0	4	0.045	6.82966	0.964998	144.784
9850	0	4	0.045	6.83608	0.964696	155.15
9840	0	4	0.045	6.8425	0.964394	165.519
9830	0	4	0.045	6.84894	0.964091	175.892
9820	0	4	0.045	6.85539	0.963789	186.267
9810	0	4	0.045	6.86185	0.963486	196.646
9800	0	4	0.045	6.86832	0.963184	207.029
9790	0	4	0.045	6.8748	0.962881	217.414
9780	0	4	0.045	6.88129	0.962578	227.803
9770	0	4	0.045	6.88779	0.962276	238.195
9760	0	4	0.045	6.8943	0.961973	248.59
9750	0	4	0.045	6.90082	0.96167	258.989
9740	0	4	0.045	6.90735	0.961366	269.391
9730	0	4	0.045	6.91389	0.961063	279.796
9720	0	4	0.045	6.92044	0.96076	290.204
9710	0	4	0.045	6.927	0.960456	300.616
9700	0	4	0.045	6.93357	0.960153	311.031
9690	0	4	0.045	6.94015	0.959849	321.449
9680	0	4	0.045	6.94674	0.959546	331.871
9670	0	4	0.045	6.95335	0.959242	342.296
9660	0	4	0.045	6.95996	0.958938	352.724
9650	0	4	0.045	6.96658	0.958634	363.155
9640	0	4	0.045	6.97322	0.95833	373.59
9630	0	4	0.045	6.97986	0.958026	384.028
9620	0	4	0.045	6.98652	0.957721	394.47
9610	0	4	0.045	6.99318	0.957417	404.915
9600	0	4	0.045	6.99986	0.957113	415.363
9590	0	4	0.045	7.00654	0.956808	425.814
9580	0	4	0.045	7.01324	0.956503	436.269
9570	0	4	0.045	7.01995	0.956199	446.727
9560	0	4	0.045	7.02667	0.955894	457.188
9550	0	4	0.045	7.0334	0.955589	467.653
9540	0	4	0.045	7.04014	0.955284	478.121
9530	0	4	0.045	7.04689	0.954979	488.593
9520	0	4	0.045	7.05365	0.954673	499.067
9510	0	4	0.045	7.06042	0.954368	509.546
9500	0	4	0.045	7.0672	0.954063	520.027
9490	0	4	0.045	7.074	0.953757	530.512
9480	0	4	0.045	7.0808	0.953451	541
9470	0	4	0.045	7.08762	0.953146	551.492
9460	0	4	0.045	7.09445	0.95284	561.987
9450	0	4	0.045	7.10128	0.952534	572.485
9440	0	4	0.045	7.10813	0.952228	582.987
9430	0	4	0.045	7.11499	0.951922	593.492
9420	0	4	0.045	7.12186	0.951616	604
9410	0	4	0.045	7.12874	0.951309	614.512
9400	0	4	0.045	7.13564	0.951003	625.027
9390	0	4	0.045	7.14254	0.950696	635.546
9380	0	4	0.045	7.14946	0.95039	646.068
9370	0	4	0.045	7.15638	0.950083	656.593
9360	0	4	0.045	7.16332	0.949776	667.122
9350	0	4	0.045	7.17027	0.949469	677.654
9340	0	4	0.045	7.17723	0.949162	688.19
9330	0	4	0.045	7.1842	0.948855	698.729
9320	0	4	0.045	7.19119	0.948548	709.271
9310	0	4	0.045	7.19818	0.94824	719.817
9300	0	4	0.045	7.20519	0.947933	730.366
9290	0	4	0.045	7.21221	0.947625	740.919
9280	0	4	0.045	7.21923	0.947318	751.475
9270	0	4	0.045	7.22627	0.94701	762.035
9260	0	4	0.045	7.23333	0.946702	772.598
9250	0	4	0.045	7.24039	0.946394	783.164
9240	0	4	0.045	7.24747	0.946086	793.734
9230	0	4	0.045	7.25455	0.945778	804.307
9220	0	4	0.045	7.26165	0.94547	814.884
9210	0	4	0.045	7.26876	0.945161	825.464
9200	0	4	0.045	7.27588	0.944853	836.048
9190	0	4	0.045	7.28302	0.944544	846.635
9180	0	4	0.045	7.29016	0.944236	857.226
9170	0	4	0.045	7.29732	0.943927	867.82
9160	0	4	0.045	7.30449	0.943618	878.417
9150	0	4	0.045	7.31167	0.943309	889.018
9140	0	4	0.045	7.31886	0.943	899.623
9130	0	4	0.045	7.32606	0.942691	910.231
9120	0	4	0.045	7.33328	0.942381	920.842
9110	0	4	0.045	7.34051	0.942072	931.457
9100	0	4	0.045	7.34775	0.941762	942.075
9090	0	4	0.045	7.355	0.941453	952.697
9080	0	4	0.045	7.36227	0.941143	963.323
9070	0	4	0.045	7.36954	0.940833	973.951
9060	0	4	0.045	7.37683	0.940523	984.584
9050	0	4	0.045	7.38413	0.940213	995.22
9040	0	4	0.045	7.39145	0.939903	1005.86
9030	0	4	0.045	7.39877	0.939592	1016.5
9020	0	4	0.045	7.40611	0.939282	1027.15
9010	0	4	0.045	7.41346	0.938972	1037.8
9000	0	4	0.045	7.42082	0.938661	1048.45
8990	0	4	0.045	7.4282	0.93835	1059.11
8980	0	4	0.045	7.43558	0.938039	1069.77
8970	0	4	0.045	7.44298	0.937728	1080.43
8960	0	4	0.045	7.4504	0.937417	1091.1
8950	0	4	0.045	7.45782	0.937106	1101.77
8940	0	4	0.045	7.46526	0.936795	1112.45
8930	0	4	0.045	7.47271	0.936483	1123.13
8920	0	4	0.045	7.48017	0.936172	1133.81
8910	0	4	0.045	7.48765	0.93586	1144.49
8900	0	4	0.045	7.49513	0.935548	1155.18
8890	0	4	0.045	7.50263	0.935237	1165.87
8880	0	4	0.045	7.51015	0.934925	1176.57
8870	0	4	0.045	7.51767	0.934613	1187.27
8860	0	4	0.045	7.52521	0.9343	1197.97
8850	0	4	0.045	7.53276	0.933988	1208.68
8840	0	4	0.045	7.54033	0.933676	1219.39
8830	0	4	0.045	7.5479	0.933363	1230.1
8820	0	4	0.045	7.55549	0.93305	1240.82
8810	0	4	0.045	7.5631	0.932738	1251.54
8800	0	4	0.045	7.57071	0.932425	1262.27
8790	0	4	0.045	7.57834	0.932112	1273
8780	0	4	0.045	7.58598	0.931799	1283.73
8770	0	4	0.045	7.59364	0.931485	1294.46
8760	0	4	0.045	7.60131	0.931172	1305.2
8750	0	4	0.045	7.60899	0.930859	1315.94
8740	0	4	0.045	7.61668	0.930545	1326.69
8730	0	4	0.045	7.62439	0.930231	1337.44
8720	0	4	0.045	7.63211	0.929918	1348.19
8710	0	4	0.045	7.63985	0.929604	1358.95
8700	0	4	0.045	7.6476	0.92929	1369.71
8690	0	4	0.045	7.65536	0.928975	1380.48
8680	0	4	0.045	7.66313	0.928661	1391.25
8670	0	4	0.045	7.67092	0.928347	1402.02
8660	0	4	0.045	7.67872	0.928032	1412.79
8650	0	4	0.045	7.68654	0.927718	1423.57
8640	0	4	0.045	7.69437	0.927403	1434.35
8630	0	4	0.045	7.70221	0.927088	1445.14
8620	0	4	0.045	7.71007	0.926773	1455.93
8610	0	4	0.045	7.71794	0.926458	1466.73
8600	0	4	0.045	7.72582	0.926143	1477.52
8590	0	4	0.045	7.73372	0.925827	1488.32
8580	0	4	0.045	7.74163	0.925512	1499.13
8570	0	4	0.045	7.74956	0.925196	1509.94
8560	0	4	0.045	7.7575	0.92488	1520.75
8550	0	4	0.045	7.76545	0.924564	1531.57
8540	0	4	0.045	7.77342	0.924248	1542.39
8530	0	4	0.045	7.7814	0.923932	1553.21
8520	0	4	0.045	7.78939	0.923616	1564.04
8510	0	4	0.045	7.7974	0.9233	1574.87
8500	0	4	0.045	7.80543	0.922983	1585.7
8490	0	4	0.045	7.81346	0.922667	1596.54
8480	0	4	0.045	7.82152	0.92235	1607.38
8470	0	4	0.045	7.82958	0.922033	1618.23
8460	0	4	0.045	7.83766	0.921716	1629.08
8450	0	4	0.045	7.84576	0.921399	1639.93
8440	0	4	0.045	7.85387	0.921082	1650.79
8430	0	4	0.045	7.86199	0.920765	1661.65
8420	0	4	0.045	7.87013	0.920447	1672.51
8410	0	4	0.045	7.87828	0.920129	1683.38
8400	0	4	0.045	7.88645	0.919812	1694.25
8390	0	4	0.045	7.89463	0.919494	1705.13
8380	0	4	0.045	7.90282	0.919176	1716
8370	0	4	0.045	7.91103	0.918858	1726.89
8360	0	4	0.045	7.91926	0.91854	1737.77
8350	0	4	0.045	7.9275	0.918221	1748.67
8340	0	4	0.045	7.93576	0.917903	1759.56
8330	0	4	0.045	7.94403	0.917584	1770.46
8320	0	4	0.045	7.95231	0.917265	1781.36
8310	0	4	0.045	7.96061	0.916946	1792.27
8300	0	4	0.045	7.96892	0.916627	1803.18
8290	0	4	0.045	7.97725	0.916308	1814.09
8280	0	4	0.045	7.9856	0.915989	1825.01
8270	0	4	0.045	7.99396	0.91567	1835.93
8260	0	4	0.045	8.00233	0.91535	1846.85
8250	0	4	0.045	8.01072	0.91503	1857.78
8240	0	4	0.045	8.01913	0.914711	1868.71
8230	0	4	0.045	8.02755	0.914391	1879.65
8220	0	4	0.045	8.03598	0.914071	1890.59
8210	0	4	0.045	8.04444	0.91375	1901.53
8200	0	4	0.045	8.0529	0.91343	1912.48
8190	0	4	0.045	8.06138	0.91311	1923.43
8180	0	4	0.045	8.06988	0.912789	1934.39
8170	0	4	0.045	8.07839	0.912468	1945.35
8160	0	4	0.045	8.08692	0.912147	1956.31
8150	0	4	0.045	8.09547	0.911826	1967.28
8140	0	4	0.045	8.10403	0.911505	1978.25
8130	0	4	0.045	8.1126	0.911184	1989.22
8120	0	4	0.045	8.12119	0.910862	2000.2
8110	0	4	0.045	8.1298	0.910541	2011.18
8100	0	4	0.045	8.13842	0.910219	2022.17
8090	0	4	0.045	8.14706	0.909897	2033.16
8080	0	4	0.045	8.15572	0.909575	2044.15
8070	0	4	0.045	8.16439	0.909253	2055.15
8060	0	4	0.045	8.17307	0.908931	2066.15
8050	0	4	0.045	8.18178	0.908609	2077.16
8040	0	4	0.045	8.19049	0.908286	2088.17
8030	0	4	0.045	8.19923	0.907964	2099.18
8020	0	4	0.045	8.20798	0.907641	2110.2
8010	0	4	0.045	8.21675	0.907318	2121.22
8000	0	4	0.045	8.22553	0.906995	2132.25
7990	0	4	0.045	8.23433	0.906671	2143.28
7980	0	4	0.045	8.24315	0.906348	2154.31
7970	0	4	0.045	8.25198	0.906025	2165.35
7960	0	4	0.045	8.26083	0.905701	2176.39
7950	0	4	0.045	8.2697	0.905377	2187.43
7940	0	4	0.045	8.27858	0.905053	2198.48
7930	0	4	0.045	8.28748	0.904729	2209.54
7920	0	4	0.045	8.2964	0.904405	2220.59
7910	0	4	0.045	8.30533	0.904081	2231.65
7900	0	4	0.045	8.31428	0.903756	2242.72
7890	0	4	0.045	8.32324	0.903431	2253.79
7880	0	4	0.045	8.33223	0.903107	2264.86
7870	0	4	0.045	8.34123	0.902782	2275.94
7860	0	4	0.045	8.35025	0.902457	2287.02
7850	0	4	0.045	8.35928	0.902131	2298.1
7840	0	4	0.045	8.36833	0.901806	2309.19
7830	0	4	0.045	8.3774	0.90148	2320.29
7820	0	4	0.045	8.38649	0.901155	2331.38
7810	0	4	0.045	8.39559	0.900829	2342.48
7800	0	4	0.045	8.40471	0.900503	2353.59
7790	0	4	0.045	8.41385	0.900177	2364.7
7780	0	4	0.045	8.423	0.899851	2375.81
7770	0	4	0.045	8.43218	0.899524	2386.93
7760	0	4	0.045	8.44137	0.899198	2398.05
7750	0	4	0.045	8.45057	0.898871	2409.17
7740	0	4	0.045	8.4598	0.898544	2420.3
7730	0	4	0.045	8.46904	0.898217	2431.44
7720	0	4	0.045	8.4783	0.89789	2442.57
7710	0	4	0.045	8.48758	0.897563	2453.71
7700	0	4	0.045	8.49688	0.897235	2464.86
7690	0	4	0.045	8.5062	0.896907	2476.01
7680	0	4	0.045	8.51553	0.89658	2487.16
7670	0	4	0.045	8.52488	0.896252	2498.32
7660	0	4	0.045	8.53425	0.895924	2509.48
7650	0	4	0.045	8.54363	0.895595	2520.65
7640	0	4	0.045	8.55304	0.895267	2531.82
7630	0	4	0.045	8.56246	0.894938	2542.99
7620	0	4	0.045	8.57191	0.89461	2554.17
7610	0	4	0.045	8.58137	0.894281	2565.35
7600	0	4	0.045	8.59084	0.893952	2576.54
7590	0	4	0.045	8.60034	0.893623	2587.73
7580	0	4	0.045	8.60986	0.893293	2598.92
7570	0	4	0.045	8.61939	0.892964	2610.12
7560	0	4	0.045	8.62894	0.892634	2621.32
7550	0	4	0.045	8.63852	0.892304	2632.53
7540	0	4	0.045	8.64811	0.891974	2643.74
7530	0	4	0.045	8.65771	0.891644	2654.96
7520	0	4	0.045	8.66734	0.891314	2666.18
7510	0	4	0.045	8.67699	0.890984	2677.4
7500	0	4	0.045	8.68666	0.890653	2688.63
7490	0	4	0.045	8.69634	0.890322	2699.86
7480	0	4	0.045	8.70605	0.889991	2711.1
7470	0	4	0.045	8.71577	0.88966	2722.34
7460	0	4	0.045	8.72551	0.889329	2733.58
7450	0	4	0.045	8.73527	0.888998	2744.83
7440	0	4	0.045	8.74506	0.888666	2756.08
7430	0	4	0.045	8.75486	0.888334	2767.34
7420	0	4	0.045	8.76468	0.888002	2778.6
7410	0	4	0.045	8.77452	0.88767	2789.87
7400	0	4	0.045	8.78438	0.887338	2801.14
7390	0	4	0.045	8.79426	0.887006	2812.41
7380	0	4	0.045	8.80416	0.886673	2823.69
7370	0	4	0.045	8.81407	0.88634	2834.97
7360	0	4	0.045	8.82401	0.886007	2846.26
7350	0	4	0.045	8.83397	0.885674	2857.55
7340	0	4	0.045	8.84395	0.885341	2868.84
7330	0	4	0.045	8.85395	0.885008	2880.14
7320	0	4	0.045	8.86397	0.884674	2891.44
7310	0	4	0.045	8.87401	0.88434	2902.75
7300	0	4	0.045	8.88407	0.884006	2914.06
7290	0	4	0.045	8.89415	0.883672	2925.38
7280	0	4	0.045	8.90425	0.883338	2936.7
7270	0	4	0.045	8.91437	0.883004	2948.03
7260	0	4	0.045	8.92451	0.882669	2959.36
7250	0	4	0.045	8.93467	0.882334	2970.69
7240	0	4	0.045	8.94486	0.881999	2982.03
7230	0	4	0.045	8.95506	0.881664	2993.37
7220	0	4	0.045	8.96528	0.881329	3004.72
7210	0	4	0.045	8.97553	0.880994	3016.07
7200	0	4	0.045	8.98579	0.880658	3027.42
7190	0	4	0.045	8.99608	0.880322	3038.78
7180	0	4	0.045	9.00639	0.879986	3050.15
7170	0	4	0.045	9.01672	0.87965	3061.51
7160	0	4	0.045	9.02707	0.879314	3072.89
7150	0	4	0.045	9.03744	0.878977	3084.26
7140	0	4	0.045	9.04784	0.87864	3095.64
7130	0	4	0.045	9.05825	0.878304	3107.03
7120	0	4	0.045	9.06869	0.877966	3118.42
7110	0	4	0.045	9.07914	0.877629	3129.81
7100	0	4	0.045	9.08962	0.877292	3141.21
7090	0	4	0.045	9.10013	0.876954	3152.62
7080	0	4	0.045	9.11065	0.876616	3164.02
7070	0	4	0.045	9.12119	0.876279	3175.44
7060	0	4	0.045	9.13176	0.87594	3186.85
7050	0	4	0.045	9.14235	0.875602	3198.27
7040	0	4	0.045	9.15296	0.875264	3209.7
7030	0	4	0.045	9.16359	0.874925	3221.13
7020	0	4	0.045	9.17425	0.874586	3232.56
7010	0	4	0.045	9.18493	0.874247	3244
7000	0	4	0.045	9.19563	0.873908	3255.44
6990	0	4	0.045	9.20635	0.873568	3266.89
6980	0	4	0.045	9.2171	0.873229	3278.34
6970	0	4	0.045	9.22786	0.872889	3289.8
6960	0	4	0.045	9.23866	0.872549	3301.26
6950	0	4	0.045	9.24947	0.872209	3312.72
6940	0	4	0.045	9.26031	0.871868	3324.19
6930	0	4	0.045	9.27116	0.871528	3335.67
6920	0	4	0.045	9.28205	0.871187	3347.15
6910	0	4	0.045	9.29295	0.870846	3358.63
6900	0	4	0.045	9.30388	0.870505	3370.12
6890	0	4	0.045	9.31483	0.870164	3381.61
6880	0	4	0.045	9.32581	0.869822	3393.11
6870	0	4	0.045	9.33681	0.869481	3404.61
6860	0	4	0.045	9.34783	0.869139	3416.11
6850	0	4	0.045	9.35888	0.868797	3427.62
6840	0	4	0.045	9.36995	0.868454	3439.14
6830	0	4	0.045	9.38104	0.868112	3450.66
6820	0	4	0.045	9.39216	0.867769	3462.18
6810	0	4	0.045	9.4033	0.867426	3473.71
6800	0	4	0.045	9.41446	0.867083	3485.24
6790	0	4	0.045	9.42565	0.86674	3496.78
6780	0	4	0.045	9.43687	0.866397	3508.32
6770	0	4	0.045	9.4481	0.866053	3519.87
6760	0	4	0.045	9.45937	0.865709	3531.42
6750	0	4	0.045	9.47065	0.865365	3542.97
6740	0	4	0.045	9.48196	0.865021	3554.53
6730	0	4	0.045	9.4933	0.864677	3566.1
6720	0	4	0.045	9.50466	0.864332	3577.67
6710	0	4	0.045	9.51604	0.863987	3589.24
6700	0	4	0.045	9.52745	0.863642	3600.82
6690	0	4	0.045	9.53889	0.863297	3612.41
6680	0	4	0.045	9.55035	0.862951	3623.99
6670	0	4	0.045	9.56183	0.862606	3635.59
6660	0	4	0.045	9.57335	0.86226	3647.18
6650	0	4	0.045	9.58488	0.861914	3658.79
6640	0	4	0.045	9.59644	0.861568	3670.39
6630	0	4	0.045	9.60803	0.861221	3682
6620	0	4	0.045	9.61964	0.860874	3693.62
6610	0	4	0.045	9.63128	0.860527	3705.24
6600	0	4	0.045	9.64294	0.86018	3716.87
6590	0	4	0.045	9.65463	0.859833	3728.5
6580	0	4	0.045	9.66635	0.859486	3740.13
6570	0	4	0.045	9.67809	0.859138	3751.77
6560	0	4	0.045	9.68986	0.85879	3763.42
6550	0	4	0.045	9.70165	0.858442	3775.06
6540	0	4	0.045	9.71347	0.858093	3786.72
6530	0	4	0.045	9.72532	0.857745	3798.38
6520	0	4	0.045	9.73719	0.857396	3810.04
6510	0	4	0.045	9.74909	0.857047	3821.71
6500	0	4	0.045	9.76102	0.856698	3833.38
6490	0	4	0.045	9.77297	0.856348	3845.06
6480	0	4	0.045	9.78495	0.855999	3856.74
6470	0	4	0.045	9.79696	0.855649	3868.43
6460	0	4	0.045	9.809	0.855299	3880.12
6450	0	4	0.045	9.82106	0.854949	3891.82
6440	0	4	0.045	9.83315	0.854598	3903.52
6430	0	4	0.045	9.84527	0.854247	3915.22
6420	0	4	0.045	9.85741	0.853896	3926.93
6410	0	4	0.045	9.86958	0.853545	3938.65
6400	0	4	0.045	9.88178	0.853194	3950.37
6390	0	4	0.045	9.89401	0.852842	3962.1
6380	0	4	0.045	9.90626	0.85249	3973.83
6370	0	4	0.045	9.91855	0.852138	3985.56
6360	0	4	0.045	9.93086	0.851786	3997.3
6350	0	4	0.045	9.9432	0.851433	4009.05
6340	0	4	0.045	9.95557	0.851081	4020.8
6330	0	4	0.045	9.96797	0.850728	4032.55
6320	0	4	0.045	9.98039	0.850374	4044.31
6310	0	4	0.045	9.99285	0.850021	4056.08
6300	0	4	0.045	10.0053	0.849667	4067.85
6290	0	4	0.045	10.0178	0.849313	4079.62
6280	0	4	0.045	10.0304	0.848959	4091.4
6270	0	4	0.045	10.043	0.848605	4103.18
6260	0	4	0.045	10.0556	0.84825	4114.97
6250	0	4	0.045	10.0682	0.847896	4126.77
6240	0	4	0.045	10.0808	0.847541	4138.56
6230	0	4	0.045	10.0935	0.847185	4150.37
6220	0	4	0.045	10.1062	0.84683	4162.18
6210	0	4	0.045	10.119	0.846474	4173.99
6200	0	4	0.045	10.1318	0.846118	4185.81
6190	0	4	0.045	10.1446	0.845762	4197.63
6180	0	4	0.045	10.1574	0.845405	4209.46
6170	0	4	0.045	10.1703	0.845049	4221.3
6160	0	4	0.045	10.1832	0.844692	4233.13
6150	0	4	0.045	10.1961	0.844335	4244.98
6140	0	4	0.045	10.2091	0.843977	4256.83
6130	0	4	0.045	10.2221	0.84362	4268.68
6120	0	4	0.045	10.2351	0.843262	4280.54
6110	0	4	0.045	10.2481	0.842903	4292.4
6100	0	4	0.045	10.2612	0.842545	4304.27
6090	0	4	0.045	10.2743	0.842186	4316.14
6080	0	4	0.045	10.2875	0.841828	4328.02
6070	0	4	0.045	10.3007	0.841468	4339.91
6060	0	4	0.045	10.3139	0.841109	4351.8
6050	0	4	0.045	10.3271	0.840749	4363.69
6040	0	4	0.045	10.3404	0.84039	4375.59
6030	0	4	0.045	10.3537	0.840029	4387.49
6020	0	4	0.045	10.367	0.839669	4399.4
6010	0	4	0.045	10.3804	0.839308	4411.32
6000	0	4	0.045	10.3938	0.838948	4423.24
5990	0	4	0.045	10.4072	0.838586	4435.16
5980	0	4	0.045	10.4207	0.838225	4447.09
5970	0	4	0.045	10.4342	0.837863	4459.03
5960	0	4	0.045	10.4477	0.837502	4470.97
5950	0	4	0.045	10.4613	0.837139	4482.91
5940	0	4	0.045	10.4749	0.836777	4494.86
5930	0	4	0.045	10.4885	0.836414	4506.82
5920	0	4	0.045	10.5022	0.836051	4518.78
5910	0	4	0.045	10.5159	0.835688	4530.75
5900	0	4	0.045	10.5296	0.835325	4542.72
5890	0	4	0.045	10.5434	0.834961	4554.7
5880	0	4	0.045	10.5572	0.834597	4566.68
5870	0	4	0.045	10.571	0.834233	4578.66
5860	0	4	0.045	10.5849	0.833868	4590.66
5850	0	4	0.045	10.5988	0.833504	4602.65
5840	0	4	0.045	10.6127	0.833139	4614.66
5830	0	4	0.045	10.6267	0.832773	4626.67
5820	0	4	0.045	10.6407	0.832408	4638.68
5810	0	4	0.045	10.6547	0.832042	4650.7
5800	0	4	0.045	10.6688	0.831676	4662.72
5790	0	4	0.045	10.6829	0.831309	4674.75
5780	0	4	0.045	10.6971	0.830943	4686.78
5770	0	4	0.045	10.7113	0.830576	4698.82
5760	0	4	0.045	10.7255	0.830209	4710.87
5750	0	4	0.045	10.7397	0.829841	4722.92
5740	0	4	0.045	10.754	0.829474	4734.98
5730	0	4	0.045	10.7683	0.829106	4747.04
5720	0	4	0.045	10.7827	0.828737	4759.1
5710	0	4	0.045	10.7971	0.828369	4771.18
5700	0	4	0.045	10.8115	0.828	4783.25
5690	0	4	0.045	10.826	0.827631	4795.34
5680	0	4	0.045	10.8405	0.827261	4807.42
5670	0	4	0.045	10.8551	0.826892	4819.52
5660	0	4	0.045	10.8697	0.826522	4831.62
5650	0	4	0.045	10.8843	0.826151	4843.72
5640	0	4	0.045	10.8989	0.825781	4855.83
5630	0	4	0.045	10.9136	0.82541	4867.95
5620	0	4	0.045	10.9284	0.825039	4880.07
5610	0	4	0.045	10.9431	0.824667	4892.19
5600	0	4	0.045	10.9579	0.824296	4904.32
5590	0	4	0.045	10.9728	0.823924	4916.46
5580	0	4	0.045	10.9877	0.823551	4928.6
5570	0	4	0.045	11.0026	0.823179	4940.75
5560	0	4	0.045	11.0176	0.822806	4952.9
5550	0	4	0.045	11.0326	0.822433	4965.06
5540	0	4	0.045	11.0476	0.822059	4977.23
5530	0	4	0.045	11.0627	0.821686	4989.4
5520	0	4	0.045	11.0778	0.821312	5001.57
5510	0	4	0.045	11.093	0.820937	5013.76
5500	0	4	0.045	11.1082	0.820563	5025.94
5490	0	4	0.045	11.1234	0.820188	5038.13
5480	0	4	0.045	11.1387	0.819812	5050.33
5470	0	4	0.045	11.154	0.819437	5062.54
5460	0	4	0.045	11.1694	0.819061	5074.75
5450	0	4	0.045	11.1848	0.818685	5086.96
5440	0	4	0.045	11.2002	0.818308	5099.18
5430	0	4	0.045	11.2157	0.817932	5111.41
5420	0	4	0.045	11.2312	0.817554	5123.64
5410	0	4	0.045	11.2468	0.817177	5135.87
5400	0	4	0.045	11.2624	0.816799	5148.12
5390	0	4	0.045	11.2781	0.816421	5160.37
5380	0	4	0.045	11.2938	0.816043	5172.62
5370	0	4	0.045	11.3095	0.815664	5184.88
5360	0	4	0.045	11.3253	0.815285	5197.15
5350	0	4	0.045	11.3411	0.814906	5209.42
5340	0	4	0.045	11.357	0.814527	5221.69
5330	0	4	0.045	11.3729	0.814147	5233.98
5320	0	4	0.045	11.3888	0.813766	5246.27
5310	0	4	0.045	11.4048	0.813386	5258.56
5300	0	4	0.045	11.4209	0.813005	5270.86
5290	0	4	0.045	11.4369	0.812624	5283.17
5280	0	4	0.045	11.4531	0.812242	5295.48
5270	0	4	0.045	11.4692	0.81186	5307.8
5260	0	4	0.045	11.4854	0.811478	5320.12
5250	0	4	0.045	11.5017	0.811096	5332.45
5240	0	4	0.045	11.518	0.810713	5344.78
5230	0	4	0.045	11.5343	0.81033	5357.12
5220	0	4	0.045	11.5507	0.809946	5369.47
5210	0	4	0.045	11.5672	0.809562	5381.82
5200	0	4	0.045	11.5837	0.809178	5394.18
5190	0	4	0.045	11.6002	0.808794	5406.54
5180	0	4	0.045	11.6168	0.808409	5418.91
5170	0	4	0.045	11.6334	0.808024	5431.29
5160	0	4	0.045	11.6501	0.807638	5443.67
5150	0	4	0.045	11.6668	0.807252	5456.06
5140	0	4	0.045	11.6835	0.806866	5468.45
5130	0	4	0.045	11.7003	0.806479	5480.85
5120	0	4	0.045	11.7172	0.806092	5493.26
5110	0	4	0.045	11.7341	0.805705	5505.67
5100	0	4	0.045	11.751	0.805318	5518.09
5090	0	4	0.045	11.768	0.80493	5530.51
5080	0	4	0.045	11.7851	0.804541	5542.94
5070	0	4	0.045	11.8022	0.804153	5555.38
5060	0	4	0.045	11.8193	0.803764	5567.82
5050	0	4	0.045	11.8365	0.803374	5580.26
5040	0	4	0.045	11.8538	0.802985	5592.72
5030	0	4	0.045	11.8711	0.802595	5605.18
5020	0	4	0.045	11.8884	0.802204	5617.64
5010	0	4	0.045	11.9058	0.801813	5630.11
5000	0	4	0.045	11.9232	0.801422	5642.59
4990	0	4	0.045	11.9407	0.801031	5655.08
4980	0	4	0.045	11.9583	0.800639	5667.57
4970	0	4	0.045	11.9759	0.800247	5680.06
4960	0	4	0.045	11.9935	0.799854	5692.56
4950	0	4	0.045	12.0112	0.799461	5705.07
4940	0	4	0.045	12.0289	0.799068	5717.59
4930	0	4	0.045	12.0467	0.798674	5730.11
4920	0	4	0.045	12.0646	0.79828	5742.64
4910	0	4	0.045	12.0825	0.797885	5755.17
4900	0	4	0.045	12.1005	0.79749	5767.71
4890	0	4	0.045	12.1185	0.797095	5780.25
4880	0	4	0.045	12.1365	0.7967	5792.81
4870	0	4	0.045	12.1546	0.796304	5805.36
4860	0	4	0.045	12.1728	0.795907	5817.93
4850	0	4	0.045	12.191	0.795511	5830.5
4840	0	4	0.045	12.2093	0.795113	5843.08
4830	0	4	0.045	12.2276	0.794716	5855.66
4820	0	4	0.045	12.246	0.794318	5868.25
4810	0	4	0.045	12.2645	0.79392	5880.84
4800	0	4	0.045	12.283	0.793521	5893.45
4790	0	4	0.045	12.3015	0.793122	5906.05
4780	0	4	0.045	12.3201	0.792722	5918.67
4770	0	4	0.045	12.3388	0.792322	5931.29
4760	0	4	0.045	12.3575	0.791922	5943.92
4750	0	4	0.045	12.3763	0.791521	5956.55
4740	0	4	0.045	12.3951	0.79112	5969.19
4730	0	4	0.045	12.414	0.790719	5981.84
4720	0	4	0.045	12.433	0.790317	5994.49
4710	0	4	0.045	12.452	0.789915	6007.15
4700	0	4	0.045	12.471	0.789512	6019.82
4690	0	4	0.045	12.4901	0.789109	6032.49
4680	0	4	0.045	12.5093	0.788705	6045.17
4670	0	4	0.045	12.5286	0.788301	6057.85
4660	0	4	0.045	12.5479	0.787897	6070.55
4650	0	4	0.045	12.5672	0.787492	6083.24
4640	0	4	0.045	12.5866	0.787087	6095.95
4630	0	4	0.045	12.6061	0.786681	6108.66
4620	0	4	0.045	12.6257	0.786275	6121.38
4610	0	4	0.045	12.6453	0.785869	6134.1
4600	0	4	0.045	12.6649	0.785462	6146.84
4590	0	4	0.045	12.6846	0.785055	6159.57
4580	0	4	0.045	12.7044	0.784647	6172.32
4570	0	4	0.045	12.7243	0.784239	6185.07
4560	0	4	0.045	12.7442	0.78383	6197.83
4550	0	4	0.045	12.7642	0.783421	6210.59
4540	0	4	0.045	12.7842	0.783012	6223.36
4530	0	4	0.045	12.8043	0.782602	6236.14
4520	0	4	0.045	12.8245	0.782191	6248.93
4510	0	4	0.045	12.8447	0.781781	6261.72
4500	0	4	0.045	12.865	0.781369	6274.51
4490	0	4	0.045	12.8853	0.780958	6287.32
4480	0	4	0.045	12.9058	0.780545	6300.13
4470	0	4	0.045	12.9262	0.780133	6312.95
4460	0	4	0.045	12.9468	0.77972	6325.77
4450	0	4	0.045	12.9674	0.779306	6338.61
4440	0	4	0.045	12.9881	0.778892	6351.45
4430	0	4	0.045	13.0089	0.778478	6364.29
4420	0	4	0.045	13.0297	0.778063	6377.14
4410	0	4	0.045	13.0506	0.777648	6390
4400	0	4	0.045	13.0715	0.777232	6402.87
4390	0	4	0.045	13.0926	0.776816	6415.74
4380	0	4	0.045	13.1136	0.776399	6428.62
4370	0	4	0.045	13.1348	0.775982	6441.51
4360	0	4	0.045	13.156	0.775564	6454.4
4350	0	4	0.045	13.1773	0.775146	6467.3
4340	0	4	0.045	13.1987	0.774727	6480.21
4330	0	4	0.045	13.2202	0.774308	6493.13
4320	0	4	0.045	13.2417	0.773888	6506.05
4310	0	4	0.045	13.2633	0.773468	6518.98
4300	0	4	0.045	13.2849	0.773048	6531.91
4290	0	4	0.045	13.3067	0.772627	6544.86
4280	0	4	0.045	13.3285	0.772205	6557.8
4270	0	4	0.045	13.3503	0.771783	6570.76
4260	0	4	0.045	13.3723	0.771361	6583.73
4250	0	4	0.045	13.3943	0.770938	6596.7
4240	0	4	0.045	13.4164	0.770514	6609.68
4230	0	4	0.045	13.4386	0.77009	6622.66
4220	0	4	0.045	13.4608	0.769665	6635.65
4210	0	4	0.045	13.4832	0.76924	6648.65
4200	0	4	0.045	13.5056	0.768815	6661.66
4190	0	4	0.045	13.528	0.768389	6674.67
4180	0	4	0.045	13.5506	0.767962	6687.7
4170	0	4	0.045	13.5732	0.767535	6700.73
4160	0	4	0.045	13.5959	0.767108	6713.76
4150	0	4	0.045	13.6187	0.766679	6726.8
4140	0	4	0.045	13.6416	0.766251	6739.85
4130	0	4	0.045	13.6646	0.765822	6752.91
4120	0	4	0.045	13.6876	0.765392	6765.98
4110	0	4	0.045	13.7107	0.764962	6779.05
4100	0	4	0.045	13.7339	0.764531	6792.13
4090	0	4	0.045	13.7571	0.7641	6805.22
4080	0	4	0.045	13.7805	0.763668	6818.31
4070	0	4	0.045	13.8039	0.763235	6831.41
4060	0	4	0.045	13.8274	0.762802	6844.52
4050	0	4	0.045	13.851	0.762369	6857.64
4040	0	4	0.045	13.8747	0.761935	6870.77
4030	0	4	0.045	13.8985	0.7615	6883.9
4020	0	4	0.045	13.9223	0.761065	6897.04
4010	0	4	0.045	13.9463	0.76063	6910.18
4000	0	4	0.045	13.9703	0.760193	6923.34
3990	0	4	0.045	13.9944	0.759757	6936.5
3980	0	4	0.045	14.0186	0.759319	6949.67
3970	0	4	0.045	14.0429	0.758881	6962.85
3960	0	4	0.045	14.0673	0.758443	6976.03
3950	0	4	0.045	14.0917	0.758004	6989.23
3940	0	4	0.045	14.1163	0.757564	7002.43
3930	0	4	0.045	14.1409	0.757124	7015.63
3920	0	4	0.045	14.1656	0.756683	7028.85
3910	0	4	0.045	14.1905	0.756242	7042.07
3900	0	4	0.045	14.2154	0.7558	7055.3
3890	0	4	0.045	14.2404	0.755357	7068.54
3880	0	4	0.045	14.2655	0.754914	7081.79
3870	0	4	0.045	14.2906	0.75447	7095.04
3860	0	4	0.045	14.3159	0.754026	7108.3
3850	0	4	0.045	14.3413	0.753581	7121.57
3840	0	4	0.045	14.3668	0.753135	7134.85
3830	0	4	0.045	14.3923	0.752689	7148.14
3820	0	4	0.045	14.418	0.752242	7161.43
3810	0	4	0.045	14.4437	0.751795	7174.73
3800	0	4	0.045	14.4696	0.751347	7188.04
3790	0	4	0.045	14.4956	0.750898	7201.36
3780	0	4	0.045	14.5216	0.750449	7214.69
3770	0	4	0.045	14.5477	0.749999	7228.02
3760	0	4	0.045	14.574	0.749549	7241.36
3750	0	4	0.045	14.6003	0.749098	7254.71
3740	0	4	0.045	14.6268	0.748646	7268.07
3730	0	4	0.045	14.6533	0.748193	7281.43
3720	0	4	0.045	14.68	0.74774	7294.81
3710	0	4	0.045	14.7067	0.747287	7308.19
3700	0	4	0.045	14.7336	0.746832	7321.58
3690	0	4	0.045	14.7606	0.746377	7334.98
3680	0	4	0.045	14.7876	0.745922	7348.38
3670	0	4	0.045	14.8148	0.745465	7361.8
3660	0	4	0.045	14.8421	0.745008	7375.22
3650	0	4	0.045	14.8695	0.744551	7388.65
3640	0	4	0.045	14.897	0.744092	7402.09
3630	0	4	0.045	14.9246	0.743633	7415.54
3620	0	4	0.045	14.9523	0.743174	7428.99
3610	0	4	0.045	14.9801	0.742713	7442.46
3600	0	4	0.045	15.008	0.742252	7455.93
3590	0	4	0.045	15.0361	0.741791	7469.41
3580	0	4	0.045	15.0642	0.741328	7482.9
3570	0	4	0.045	15.0925	0.740865	7496.4
3560	0	4	0.045	15.1209	0.740401	7509.9
3550	0	4	0.045	15.1494	0.739937	7523.42
3540	0	4	0.045	15.178	0.739472	7536.94
3530	0	4	0.045	15.2067	0.739006	7550.47
3520	0	4	0.045	15.2355	0.738539	7564.01
3510	0	4	0.045	15.2645	0.738072	7577.56
3500	0	4	0.045	15.2936	0.737603	7591.12
3490	0	4	0.045	15.3228	0.737135	7604.69
3480	0	4	0.045	15.3521	0.736665	7618.26
3470	0	4	0.045	15.3815	0.736195	7631.84
3460	0	4	0.045	15.4111	0.735724	7645.44
3450	0	4	0.045	15.4408	0.735252	7659.04
3440	0	4	0.045	15.4706	0.73478	7672.65
3430	0	4	0.045	15.5005	0.734306	7686.26
3420	0	4	0.045	15.5306	0.733832	7699.89
3410	0	4	0.0451485	15.5719	0.733182	7713.53
3400	0	4	0.0454755	15.627	0.73232	7727.19
3390	0	4	0.0458029	15.6823	0.731458	7740.86
3380	0	4	0.0461304	15.7379	0.730595	7754.54
3370	0	4	0.0464582	15.7939	0.729731	7768.25
3360	0	4	0.0467863	15.8501	0.728867	7781.97
3350	0	4	0.0471146	15.9067	0.728002	7795.7
3340	0	4	0.0474432	15.9636	0.727136	7809.46
3330	0	4	0.047772	16.0208	0.72627	7823.23
3320	0	4	0.0481011	16.0783	0.725403	7837.01
3310	0	4	0.0484305	16.1361	0.724535	7850.81
3300	0	4	0.0487601	16.1943	0.723667	7864.63
3290	0	4	0.04909	16.2528	0.722798	7878.47
3280	0	4	0.0494201	16.3116	0.721928	7892.32
3270	0	4	0.0497505	16.3708	0.721057	7906.19
3260	0	4	0.0500812	16.4303	0.720186	7920.07
3250	0	4	0.0504121	16.4901	0.719314	7933.97
3240	0	4	0.0507434	16.5503	0.718441	7947.89
3230	0	4	0.0510748	16.6108	0.717567	7961.83
3220	0	4	0.0514066	16.6716	0.716693	7975.78
3210	0	4	0.0517386	16.7329	0.715818	7989.75
3200	0	4	0.0520709	16.7944	0.714942	8003.74
3190	0	4	0.0524035	16.8563	0.714066	8017.74
3180	0	4	0.0527364	16.9186	0.713189	8031.77
3170	0	4	0.0530695	16.9813	0.712311	8045.8
3160	0	4	0.0534029	17.0443	0.711432	8059.86
3150	0	4	0.0537366	17.1076	0.710552	8073.93
3140	0	4	0.0540706	17.1714	0.709672	8088.03
3130	0	4	0.0544049	17.2355	0.708791	8102.13
3120	0	4	0.0547394	17.3	0.707909	8116.26
3110	0	4	0.0550743	17.3649	0.707026	8130.4
3100	0	4	0.0554094	17.4301	0.706143	8144.57
3090	0	4	0.0557448	17.4958	0.705259	8158.74
3080	0	4	0.0560805	17.5618	0.704373	8172.94
3070	0	4	0.0564166	17.6282	0.703488	8187.16
3060	0	4	0.0567529	17.6951	0.702601	8201.39
3050	0	4	0.0570895	17.7623	0.701713	8215.64
3040	0	4	0.0574264	17.8299	0.700825	8229.91
3030	0	4	0.0577635	17.898	0.699936	8244.2
3020	0	4	0.058101	17.9664	0.699046	8258.5
3010	0	4	0.0584388	18.0353	0.698155	8272.82
3000	0	4	0.058777	18.1046	0.697263	8287.17
2990	0	4	0.0591154	18.1743	0.69637	8301.53
2980	0	4	0.0594541	18.2444	0.695477	8315.91
2970	0	4	0.0597931	18.315	0.694583	8330.3
2960	0	4	0.0601325	18.386	0.693687	8344.72
2950	0	4	0.0604721	18.4574	0.692791	8359.15
2940	0	4	0.0608121	18.5293	0.691894	8373.61
2930	0	4	0.0611524	18.6016	0.690996	8388.08
2920	0	4	0.061493	18.6744	0.690098	8402.57
2910	0	4	0.0618339	18.7476	0.689198	8417.08
2900	0	4	0.0621751	18.8213	0.688297	8431.61
2890	0	4	0.0625167	18.8955	0.687396	8446.15
2880	0	4	0.0628586	18.9701	0.686493	8460.72
2870	0	4	0.0632008	19.0452	0.68559	8475.31
2860	0	4	0.0635433	19.1207	0.684686	8489.91
2850	0	4	0.0638862	19.1968	0.68378	8504.54
2840	0	4	0.0642294	19.2733	0.682874	8519.18
2830	0	4	0.064573	19.3503	0.681967	8533.84
2820	0	4	0.0649168	19.4278	0.681059	8548.53
2810	0	4	0.0652611	19.5058	0.68015	8563.23
2800	0	4	0.0656056	19.5843	0.67924	8577.95
2790	0.0767226	4	0.0659505	19.6633	0.678329	8592.69
2780	0.246087	4	0.0662958	19.7429	0.677417	8607.46
2770	0.415959	4	0.0666413	19.8229	0.676504	8622.24
2760	0.586341	4	0.0669873	19.9035	0.67559	8637.04
2750	0.757234	4	0.0673336	19.9846	0.674675	8651.86
2740	0.928639	4	0.0676802	20.0662	0.673759	8666.7
2730	1.10056	4	0.0680272	20.1484	0.672842	8681.57
2720	1.273	4	0.0683745	20.2311	0.671923	8696.45
2710	1.44595	4	0.0687222	20.3143	0.671004	8711.35
2700	1.61942	4	0.0690703	20.3981	0.670084	8726.28
2690	1.79341	4	0.0694187	20.4825	0.669163	8741.22
2680	1.96793	4	0.0697675	20.5674	0.66824	8756.18
2670	2.14297	4	0.0701166	20.6529	0.667317	8771.17
2660	2.31854	4	0.0704662	20.739	0.666392	8786.18
2650	2.49463	4	0.070816	20.8257	0.665467	8801.2
2640	2.67125	4	0.0711663	20.9129	0.66454	8816.25
2630	2.8484	4	0.0715169	21.0007	0.663612	8831.32
2620	3.02608	4	0.071868	21.0892	0.662684	8846.41
2610	3.2043	4	0.0722193	21.1782	0.661754	8861.52
2600	3.38305	4	0.0725711	21.2679	0.660822	8876.65
2590	3.56234	4	0.0729233	21.3581	0.65989	8891.81
2580	3.74217	4	0.0732758	21.449	0.658957	8906.98
2570	3.92254	4	0.0736288	21.5406	0.658022	8922.18
2560	4.10345	4	0.0739821	21.6327	0.657086	8937.4
2550	4.28491	4	0.0743358	21.7255	0.656149	8952.64
2540	4.46691	4	0.0746899	21.819	0.655211	8967.9
2530	4.64945	4	0.0750444	21.9131	0.654272	8983.19
2520	4.83255	4	0.0753993	22.0078	0.653331	8998.49
2510	5.01619	4	0.0757547	22.1033	0.65239	9013.82
2500	5.20039	4	0.0761104	22.1994	0.651447	9029.17
2490	5.38514	4	0.0764665	22.2962	0.650503	9044.54
2480	5.57045	4	0.076823	22.3937	0.649557	9059.94
2470	5.75631	4	0.07718	22.4919	0.648611	9075.36
2460	5.94273	4	0.0775374	22.5908	0.647663	9090.8
2450	6.12971	4	0.0778952	22.6904	0.646714	9106.26
2440	6.31726	4	0.0782534	22.7907	0.645763	9121.74
2430	6.50536	4	0.078612	22.8918	0.644812	9137.25
2420	6.69404	4	0.0789711	22.9936	0.643859	9152.78
2410	6.88328	4	0.0793306	23.0961	0.642904	9168.34
2400	7.07309	4	0.0796905	23.1994	0.641949	9183.92
2390	7.26347	4	0.0800508	23.3035	0.640992	9199.52
2380	7.45442	4	0.0804116	23.4083	0.640033	9215.14
2370	7.64595	4	0.0807729	23.5139	0.639074	9230.79
2360	7.83805	4	0.0811346	23.6203	0.638113	9246.46
2350	8.03073	4	0.0814967	23.7275	0.63715	9262.16
2340	8.22399	4	0.0818593	23.8355	0.636186	9277.87
2330	8.41783	4	0.0822223	23.9443	0.635221	9293.62
2320	8.61225	4	0.0825858	24.054	0.634255	9309.38
2310	8.80726	4	0.0829497	24.1645	0.633287	9325.17
2300	9.00285	4	0.0833141	24.2758	0.632317	9340.99
2290	9.19903	4	0.083679	24.3879	0.631347	9356.83
2280	9.39581	4	0.0840443	24.5009	0.630374	9372.69
2270	9.59317	4	0.0844102	24.6148	0.6294	9388.58
2260	9.79113	4	0.0847764	24.7296	0.628425	9404.49
2250	9.98968	4	0.0851432	24.8453	0.627448	9420.43
2240	10.1888	4	0.0855105	24.9619	0.62647	9436.39
2230	10.3886	4	0.0858782	25.0793	0.62549	9452.38
2220	10.5889	4	0.0862464	25.1977	0.624509	9468.39
2210	10.7899	4	0.0866151	25.3171	0.623526	9484.43
2200	10.9914	4	0.0869843	25.4374	0.622542	9500.49
2190	11.1936	4	0.087354	25.5586	0.621556	9516.58
2180	11.3964	4	0.0877242	25.6808	0.620569	9532.7
2170	11.5997	4	0.088095	25.804	0.619579	9548.84
2160	11.8037	4	0.0884662	25.9282	0.618589	9565
2150	12.0083	4	0.0888379	26.0534	0.617596	9581.19
2140	12.2136	4	0.0892102	26.1796	0.616602	9597.41
2130	12.4194	4	0.0895829	26.3068	0.615607	9613.66
2120	12.6259	4	0.0899562	26.4351	0.61461	9629.93
2110	12.8329	4	0.0903301	26.5644	0.613611	9646.22
2100	13.0406	4	0.0907044	26.6948	0.61261	9662.55
2090	13.249	4	0.0910793	26.8262	0.611608	9678.9
2080	13.4579	4	0.0914547	26.9588	0.610603	9695.27
2070	13.6675	4	0.0918307	27.0925	0.609598	9711.68
2060	13.8777	4	0.0922072	27.2273	0.60859	9728.11
2050	14.0885	4	0.0925843	27.3632	0.607581	9744.57
2040	14.3	4	0.0929619	27.5002	0.606569	9761.06
2030	14.5121	4	0.0933401	27.6385	0.605556	9777.57
2020	14.7249	4	0.0937189	27.7779	0.604542	9794.11
2010	14.9383	4	0.0940982	27.9185	0.603525	9810.68
2000	15.1523	4	0.0944781	28.0603	0.602507	9827.28
1990	15.367	4	0.0948586	28.2034	0.601486	9843.9
1980	15.5823	4	0.0952397	28.3477	0.600464	9860.56
1970	15.7983	4	0.0956213	28.4932	0.59944	9877.24
1960	16.0149	4	0.0960036	28.64	0.598414	9893.95
1950	16.2322	4	0.0963864	28.7881	0.597386	9910.69
1940	16.4501	4	0.0967698	28.9376	0.596356	9927.46
1930	16.6687	4	0.0971539	29.0883	0.595324	9944.26
1920	16.8879	4	0.0975385	29.2404	0.59429	9961.08
1910	17.1078	4	0.0979238	29.3939	0.593254	9977.94
1900	17.3284	4	0.0983097	29.5487	0.592216	9994.82
1890	17.5496	4	0.0986962	29.7049	0.591176	10011.7
1880	17.7715	4	0.0990834	29.8626	0.590133	10028.7
1870	17.9941	4	0.0994712	30.0217	0.589089	10045.7
1860	18.2173	4	0.0998596	30.1822	0.588043	10062.7
1850	18.4412	4	0.100249	30.3443	0.586994	10079.7
1840	18.6658	4	0.100638	30.5078	0.585944	10096.8
1830	18.891	4	0.101029	30.6728	0.584891	10113.9
1820	19.117	4	0.10142	30.8394	0.583836	10131
1810	19.3436	4	0.101812	31.0076	0.582778	10148.2
1800	19.5709	4	0.102204	31.1774	0.581719	10165.3
1790	19.7989	4	0.102597	31.3487	0.580657	10182.6
1780	20.0275	4	0.102991	31.5217	0.579593	10199.8
1770	20.2569	4	0.103385	31.6963	0.578526	10217.1
1760	20.487	4	0.10378	31.8727	0.577457	10234.4
1750	20.7177	4	0.104176	32.0507	0.576386	10251.8
1740	20.9491	4	0.104573	32.2305	0.575312	10269.2
1730	21.1813	4	0.10497	32.412	0.574236	10286.6
1720	21.4141	4	0.105368	32.5953	0.573158	10304
1710	21.6476	4	0.105767	32.7804	0.572077	10321.5
1700	21.8819	4	0.106166	32.9674	0.570994	10339
1690	22.1168	4	0.106566	33.1562	0.569908	10356.6
1680	22.3525	4	0.106967	33.3469	0.568819	10374.1
1670	22.5889	4	0.107369	33.5396	0.567728	10391.7
1660	22.826	4	0.107772	33.7342	0.566634	10409.4
1650	23.0638	4	0.108175	33.9307	0.565538	10427.1
1640	23.3023	4	0.108579	34.1293	0.564439	10444.8
1630	23.5415	4	0.108984	34.33	0.563337	10462.5
1620	23.7815	4	0.109389	34.5327	0.562233	10480.3
1610	24.0222	4	0.109796	34.7375	0.561125	10498.2
1600	24.2636	4	0.110203	34.9445	0.560015	10516
1590	24.5058	4	0.110611	35.1536	0.558902	10533.9
1580	24.7486	4	0.11102	35.365	0.557787	10551.8
1570	24.9923	4	0.111429	35.5786	0.556668	10569.8
1560	25.2366	4	0.11184	35.7945	0.555547	10587.8
1550	25.4817	4	0.112251	36.0128	0.554422	10605.8
1540	25.7276	4	0.112664	36.2334	0.553295	10623.9
1530	25.9741	4	0.113077	36.4564	0.552164	10642
1520	26.2215	4	0.113491	36.6818	0.551031	10660.2
1510	26.4696	4	0.113906	36.9098	0.549894	10678.3
1500	26.7184	4	0.114321	37.1402	0.548754	10696.6
1490	26.968	4	0.114738	37.3733	0.547611	10714.8
1480	27.2184	4	0.115155	37.6089	0.546465	10733.1
1470	27.4695	4	0.115574	37.8472	0.545316	10751.5
1460	27.7214	4	0.115993	38.0883	0.544163	10769.8
1450	27.974	4	0.116414	38.3321	0.543007	10788.3
1440	28.2274	4	0.116835	38.5786	0.541848	10806.7
1430	28.4816	4	0.117257	38.8281	0.540685	10825.2
1420	28.7366	4	0.11768	39.0804	0.539518	10843.7
1410	28.9923	4	0.118105	39.3358	0.538349	10862.3
1400	29.2488	4	0.11853	39.5941	0.537175	10880.9
1390	29.5061	4	0.118956	39.8555	0.535998	10899.6
1380	29.7642	4	0.119383	40.12	0.534818	10918.3
1370	30.0231	4	0.119811	40.3877	0.533633	10937
1360	30.2828	4	0.120241	40.6587	0.532445	10955.8
1350	30.5433	4	0.120671	40.9329	0.531254	10974.6
1340	30.8045	4	0.121102	41.2105	0.530058	10993.5
1330	31.0666	4	0.121535	41.4916	0.528858	11012.4
1320	31.3295	4	0.121968	41.7761	0.527655	11031.4
1310	31.5932	4	0.122403	42.0642	0.526447	11050.4
1300	31.8577	4	0.122838	42.356	0.525236	11069.4
1290	32.123	4	0.123275	42.6514	0.52402	11088.5
1280	32.3891	4	0.123713	42.9507	0.522801	11107.6
1270	32.6561	4	0.124152	43.2538	0.521577	11126.8
1260	32.9238	4	0.124593	43.5608	0.520348	11146
1250	33.1924	4	0.125034	43.8718	0.519116	11165.3
1240	33.4619	4	0.125477	44.187	0.517879	11184.6
1230	33.7322	4	0.125921	44.5063	0.516637	11203.9
1220	34.0033	4	0.126366	44.8298	0.515391	11223.3
1210	34.2752	4	0.126812	45.1578	0.514141	11242.8
1200	34.548	4	0.127259	45.4902	0.512885	11262.3
1190	34.8217	4	0.127708	45.8271	0.511625	11281.8
1180	35.0962	4	0.128158	46.1687	0.51036	11301.4
1170	35.3716	4	0.12861	46.515	0.509091	11321.1
1160	35.6478	4	0.129062	46.8661	0.507816	11340.8
1150	35.9249	4	0.129516	47.2222	0.506536	11360.5
1140	36.2029	4	0.129972	47.5834	0.505252	11380.3
1130	36.4817	4	0.130429	47.9497	0.503962	11400.1
1120	36.7615	4	0.130887	48.3213	0.502666	11420
1110	37.0421	4	0.131346	48.6983	0.501366	11440
1100	37.3236	4	0.131807	49.0809	0.50006	11460
1090	37.606	4	0.13227	49.4691	0.498748	11480
1080	37.8893	4	0.132734	49.8631	0.497431	11500.1
1070	38.1735	4	0.133199	50.2631	0.496108	11520.3
1060	38.4586	4	0.133666	50.6691	0.49478	11540.5
1050	38.7446	4	0.134134	51.0813	0.493445	11560.8
1040	39.0315	4	0.134604	51.4999	0.492104	11581.1
1030	39.3194	4	0.135076	51.925	0.490758	11601.5
1020	39.6082	4	0.135549	52.3568	0.489405	11621.9
1010	39.8979	4	0.136023	52.7955	0.488046	11642.4
1000	40.1886	4	0.1365	53.2412	0.48668	11662.9
990	40.4802	4	0.136978	53.6941	0.485308	11683.5
980	40.7728	4	0.137458	54.1543	0.483929	11704.2
970	41.0663	4	0.137939	54.6222	0.482543	11724.9
960	41.3608	4	0.138422	55.0978	0.481151	11745.7
950	41.6563	4	0.138907	55.5814	0.479751	11766.5
940	41.9527	4	0.139394	56.0731	0.478345	11787.5
930	42.2501	4	0.139883	56.5733	0.476931	11808.4
920	42.5486	4	0.140373	57.0822	0.47551	11829.4
910	42.848	4	0.140866	57.5999	0.474081	11850.5
900	43.1484	4	0.14136	58.1267	0.472644	11871.7
890	43.4499	4	0.141856	58.663	0.471199	11892.9
880	43.7523	4	0.143795	59.7514	0.468321	11914.3
870	44.0558	4	0.145868	60.9211	0.465304	11935.8
860	44.3604	4	0.14795	62.1264	0.462275	11957.4
850	44.666	4	0.15004	63.369	0.459234	11979.2
840	44.9726	4	0.152139	64.6504	0.456179	12001.1
830	45.2804	4	0.154247	65.9723	0.453112	12023.2
820	45.5892	4	0.156364	67.3364	0.450031	12045.4
810	45.8991	4	0.15849	68.7447	0.446937	12067.8
800	46.2101	4	0.160625	70.1991	0.443829	12090.3
790	46.5222	4	0.16277	71.7016	0.440707	12113
780	46.8354	4	0.164924	73.2546	0.43757	12135.8
770	47.1498	4	0.167089	74.8603	0.434419	12158.9
760	47.4653	4	0.169263	76.5212	0.431253	12182
750	47.782	4	0.171448	78.2401	0.428071	12205.4
740	48.0999	4	0.173643	80.0196	0.424874	12228.9
730	48.4189	4	0.175849	81.8628	0.421661	12252.7
720	48.7392	4	0.178066	83.7728	0.418432	12276.6
710	49.0606	4	0.180295	85.7529	0.415186	12300.6
700	49.3834	4	0.182534	87.8069	0.411923	12324.9
690	49.7073	4	0.184786	89.9384	0.408643	12349.4
680	50.0326	4	0.187049	92.1516	0.405345	12374.1
670	50.3591	4	0.189324	94.4509	0.402029	12398.9
660	50.687	4	0.191613	96.8408	0.398694	12424
650	51.0162	4	0.193914	99.3264	0.39534	12449.3
640	51.3468	4	0.196228	101.913	0.391967	12474.8
630	51.6787	4	0.198555	104.606	0.388574	12500.6
620	52.012	4	0.200896	107.413	0.38516	12526.5
610	52.3468	4	0.203252	110.338	0.381725	12552.7
600	52.6831	4	0.205622	113.391	0.378269	12579.2
590	53.0208	4	0.208007	116.577	0.37479	12605.8
580	53.36	4	0.210407	119.906	0.371289	12632.8
570	53.7009	4	0.212822	123.386	0.367765	12660
560	54.0433	4	0.215254	127.028	0.364217	12687.4
550	54.3873	4	0.217702	130.84	0.360644	12715.1
540	54.733	4	0.220168	134.836	0.357046	12743.1
530	55.0804	4	0.22265	139.026	0.353422	12771.4
520	55.4296	4	0.225151	143.425	0.349771	12800
510	55.7806	4	0.22767	148.047	0.346093	12828.9
500	56.1334	4	0.230209	152.907	0.342387	12858.1
490	56.4882	4	0.232767	158.023	0.338651	12887.7
480	56.8449	4	0.235345	163.414	0.334885	12917.5
470	57.2037	4	0.237944	169.101	0.331088	12947.7
460	57.5646	4	0.240565	175.106	0.32726	12978.3
450	57.9276	4	0.243208	181.455	0.323397	13009.2
440	58.293	4	0.245874	188.175	0.319501	13040.5
430	58.6607	4	0.248564	195.297	0.315569	13072.2
420	59.0309	4	0.251279	202.854	0.311601	13104.3
410	59.4036	4	0.25402	210.885	0.307594	13136.8
400	59.779	4	0.256787	219.431	0.303548	13169.7
390	60.1572	4	0.259582	228.538	0.299461	13203.1
380	60.5384	4	0.262405	238.26	0.295331	13237
370	60.9226	4	0.265258	248.655	0.291157	13271.3
360	61.3101	4	0.268143	259.788	0.286937	13306.2
350	61.701	4	0.27106	271.734	0.282669	13341.6
340	62.0956	4	0.27401	284.578	0.278351	13377.5
330	62.494	4	0.276996	298.415	0.27398	13414
320	62.8965	4	0.280019	313.355	0.269555	13451.1
310	63.3034	4	0.283081	329.523	0.265072	13488.8
300	63.7149	4	0.286183	347.062	0.26053	13527.2
290	64.1315	4	0.289328	366.14	0.255924	13566.3
280	64.5536	4	0.292518	386.948	0.251251	13606.1
270	64.9815	4	0.295755	409.712	0.246509	13646.6
260	65.4157	4	0.299042	434.696	0.241693	13688
250	65.8568	4	0.302382	462.211	0.236799	13730.2
240	66.3055	4	0.305779	492.626	0.231821	13773.4
230	66.7625	4	0.309235	526.382	0.226756	13817.5
220	67.2287	4	0.312755	564.01	0.221597	13862.6
210	67.7051	4	0.316343	606.152	0.216338	13908.8
200	68.1927	4	0.320003	653.598	0.210971	13956.2
190	68.693	4	0.323743	707.318	0.205489	14004.9
180	69.2077	4	0.327567	768.526	0.199882	14054.9
170	69.7385	4	0.331483	838.752	0.19414	14106.4
160	70.2879	4	0.335499	919.952	0.188251	14159.6
150	70.8586	4	0.339625	1014.66	0.182202	14214.4
140	71.4542	4	0.343871	1126.22	0.175975	14271.3
130	72.0788	4	0.348251	1259.1	0.169553	14330.2
120	72.7377	4	0.352781	1419.43	0.162913	14391.6
110	73.4379	4	0.357479	1615.8	0.156026	14455.7
100	74.1879	4	0.36237	1860.58	0.14886	14522.9
90	74.9994	4	0.367481	2172.19	0.141371	14593.6
80	75.8876	4	0.373295	2606	0.133046	14668.8
70	76.8738	4	0.379748	3225.04	0.123922	14749.5
60	77.9876	4	0.386642	4123.84	0.114172	14837.1
50	79.2723	4	0.39409	5514.79	0.103629	14933.6
40	80.7934	4	0.402267	7872.03	0.0920373	15042.2
30	82.6551	4	0.411464	12469.1	0.0789554	15168.9
20	85.0337	4	0.422247	23966.1	0.0635029	15326.4
10	88.2531	4	0.436061	75734.9	0.043274	15557.4

## Sheet: Aspet Ratio_Min
Depth	Undercooling	Aspect Ratio	Crystal volume fraction	Viscosity	Dyke propagation velocity	Cumulative Time
m	C			Pa s	m/s	s
10000	0	2.03714	0.045	6.5613	0.995738	0
9990	0	2.03714	0.045	6.56741	0.995429	10.0459
9980	0	2.03714	0.045	6.57353	0.99512	20.095
9970	0	2.03714	0.045	6.57967	0.994811	30.1471
9960	0	2.03714	0.045	6.58581	0.994501	40.2024
9950	0	2.03714	0.045	6.59196	0.994192	50.2608
9940	0	2.03714	0.045	6.59812	0.993882	60.3224
9930	0	2.03714	0.045	6.60429	0.993573	70.3871
9920	0	2.03714	0.045	6.61048	0.993263	80.4549
9910	0	2.03714	0.045	6.61667	0.992953	90.5259
9900	0	2.03714	0.045	6.62287	0.992643	100.6
9890	0	2.03714	0.045	6.62907	0.992333	110.677
9880	0	2.03714	0.045	6.63529	0.992023	120.758
9870	0	2.03714	0.045	6.64152	0.991713	130.841
9860	0	2.03714	0.045	6.64776	0.991402	140.928
9850	0	2.03714	0.045	6.65401	0.991092	151.018
9840	0	2.03714	0.045	6.66027	0.990781	161.111
9830	0	2.03714	0.045	6.66653	0.990471	171.207
9820	0	2.03714	0.045	6.67281	0.99016	181.306
9810	0	2.03714	0.045	6.6791	0.989849	191.409
9800	0	2.03714	0.045	6.68539	0.989539	201.515
9790	0	2.03714	0.045	6.6917	0.989228	211.624
9780	0	2.03714	0.045	6.69802	0.988917	221.736
9770	0	2.03714	0.045	6.70434	0.988605	231.851
9760	0	2.03714	0.045	6.71068	0.988294	241.969
9750	0	2.03714	0.045	6.71703	0.987983	252.091
9740	0	2.03714	0.045	6.72338	0.987671	262.216
9730	0	2.03714	0.045	6.72975	0.98736	272.344
9720	0	2.03714	0.045	6.73612	0.987048	282.475
9710	0	2.03714	0.045	6.74251	0.986736	292.61
9700	0	2.03714	0.045	6.74891	0.986425	302.747
9690	0	2.03714	0.045	6.75531	0.986113	312.888
9680	0	2.03714	0.045	6.76173	0.985801	323.032
9670	0	2.03714	0.045	6.76816	0.985489	333.179
9660	0	2.03714	0.045	6.77459	0.985176	343.33
9650	0	2.03714	0.045	6.78104	0.984864	353.483
9640	0	2.03714	0.045	6.7875	0.984552	363.64
9630	0	2.03714	0.045	6.79396	0.984239	373.8
9620	0	2.03714	0.045	6.80044	0.983927	383.964
9610	0	2.03714	0.045	6.80693	0.983614	394.13
9600	0	2.03714	0.045	6.81343	0.983301	404.3
9590	0	2.03714	0.045	6.81994	0.982988	414.473
9580	0	2.03714	0.045	6.82645	0.982675	424.65
9570	0	2.03714	0.045	6.83298	0.982362	434.829
9560	0	2.03714	0.045	6.83952	0.982049	445.012
9550	0	2.03714	0.045	6.84607	0.981736	455.198
9540	0	2.03714	0.045	6.85263	0.981422	465.387
9530	0	2.03714	0.045	6.8592	0.981109	475.58
9520	0	2.03714	0.045	6.86579	0.980795	485.776
9510	0	2.03714	0.045	6.87238	0.980481	495.975
9500	0	2.03714	0.045	6.87898	0.980168	506.177
9490	0	2.03714	0.045	6.88559	0.979854	516.383
9480	0	2.03714	0.045	6.89222	0.97954	526.592
9470	0	2.03714	0.045	6.89885	0.979226	536.804
9460	0	2.03714	0.045	6.9055	0.978912	547.019
9450	0	2.03714	0.045	6.91215	0.978597	557.238
9440	0	2.03714	0.045	6.91882	0.978283	567.46
9430	0	2.03714	0.045	6.9255	0.977968	577.685
9420	0	2.03714	0.045	6.93218	0.977654	587.914
9410	0	2.03714	0.045	6.93888	0.977339	598.146
9400	0	2.03714	0.045	6.94559	0.977024	608.381
9390	0	2.03714	0.045	6.95231	0.976709	618.619
9380	0	2.03714	0.045	6.95904	0.976394	628.861
9370	0	2.03714	0.045	6.96579	0.976079	639.106
9360	0	2.03714	0.045	6.97254	0.975764	649.354
9350	0	2.03714	0.045	6.9793	0.975449	659.606
9340	0	2.03714	0.045	6.98608	0.975133	669.861
9330	0	2.03714	0.045	6.99287	0.974818	680.119
9320	0	2.03714	0.045	6.99966	0.974502	690.381
9310	0	2.03714	0.045	7.00647	0.974186	700.646
9300	0	2.03714	0.045	7.01329	0.97387	710.914
9290	0	2.03714	0.045	7.02012	0.973554	721.186
9280	0	2.03714	0.045	7.02696	0.973238	731.461
9270	0	2.03714	0.045	7.03382	0.972922	741.739
9260	0	2.03714	0.045	7.04068	0.972606	752.021
9250	0	2.03714	0.045	7.04755	0.972289	762.306
9240	0	2.03714	0.045	7.05444	0.971973	772.594
9230	0	2.03714	0.045	7.06134	0.971656	782.886
9220	0	2.03714	0.045	7.06825	0.97134	793.181
9210	0	2.03714	0.045	7.07517	0.971023	803.479
9200	0	2.03714	0.045	7.0821	0.970706	813.781
9190	0	2.03714	0.045	7.08904	0.970389	824.086
9180	0	2.03714	0.045	7.096	0.970072	834.395
9170	0	2.03714	0.045	7.10297	0.969755	844.707
9160	0	2.03714	0.045	7.10994	0.969437	855.022
9150	0	2.03714	0.045	7.11693	0.96912	865.341
9140	0	2.03714	0.045	7.12393	0.968802	875.663
9130	0	2.03714	0.045	7.13095	0.968484	885.988
9120	0	2.03714	0.045	7.13797	0.968167	896.317
9110	0	2.03714	0.045	7.14501	0.967849	906.649
9100	0	2.03714	0.045	7.15206	0.967531	916.985
9090	0	2.03714	0.045	7.15911	0.967213	927.324
9080	0	2.03714	0.045	7.16619	0.966894	937.666
9070	0	2.03714	0.045	7.17327	0.966576	948.012
9060	0	2.03714	0.045	7.18036	0.966258	958.361
9050	0	2.03714	0.045	7.18747	0.965939	968.714
9040	0	2.03714	0.045	7.19459	0.96562	979.07
9030	0	2.03714	0.045	7.20172	0.965302	989.429
9020	0	2.03714	0.045	7.20886	0.964983	999.792
9010	0	2.03714	0.045	7.21602	0.964664	1010.16
9000	0	2.03714	0.045	7.22318	0.964345	1020.53
8990	0	2.03714	0.045	7.23036	0.964025	1030.9
8980	0	2.03714	0.045	7.23755	0.963706	1041.28
8970	0	2.03714	0.045	7.24475	0.963386	1051.66
8960	0	2.03714	0.045	7.25197	0.963067	1062.04
8950	0	2.03714	0.045	7.25919	0.962747	1072.43
8940	0	2.03714	0.045	7.26643	0.962427	1082.82
8930	0	2.03714	0.045	7.27369	0.962107	1093.21
8920	0	2.03714	0.045	7.28095	0.961787	1103.61
8910	0	2.03714	0.045	7.28822	0.961467	1114.01
8900	0	2.03714	0.045	7.29551	0.961147	1124.41
8890	0	2.03714	0.045	7.30281	0.960827	1134.82
8880	0	2.03714	0.045	7.31013	0.960506	1145.23
8870	0	2.03714	0.045	7.31745	0.960185	1155.65
8860	0	2.03714	0.045	7.32479	0.959865	1166.07
8850	0	2.03714	0.045	7.33214	0.959544	1176.49
8840	0	2.03714	0.045	7.3395	0.959223	1186.91
8830	0	2.03714	0.045	7.34688	0.958902	1197.34
8820	0	2.03714	0.045	7.35427	0.958581	1207.77
8810	0	2.03714	0.045	7.36167	0.958259	1218.21
8800	0	2.03714	0.045	7.36908	0.957938	1228.65
8790	0	2.03714	0.045	7.37651	0.957616	1239.09
8780	0	2.03714	0.045	7.38394	0.957295	1249.54
8770	0	2.03714	0.045	7.3914	0.956973	1259.99
8760	0	2.03714	0.045	7.39886	0.956651	1270.44
8750	0	2.03714	0.045	7.40634	0.956329	1280.9
8740	0	2.03714	0.045	7.41383	0.956007	1291.36
8730	0	2.03714	0.045	7.42133	0.955684	1301.82
8720	0	2.03714	0.045	7.42885	0.955362	1312.29
8710	0	2.03714	0.045	7.43637	0.955039	1322.76
8700	0	2.03714	0.045	7.44392	0.954717	1333.23
8690	0	2.03714	0.045	7.45147	0.954394	1343.71
8680	0	2.03714	0.045	7.45904	0.954071	1354.19
8670	0	2.03714	0.045	7.46662	0.953748	1364.68
8660	0	2.03714	0.045	7.47421	0.953425	1375.17
8650	0	2.03714	0.045	7.48182	0.953102	1385.66
8640	0	2.03714	0.045	7.48944	0.952778	1396.15
8630	0	2.03714	0.045	7.49708	0.952455	1406.65
8620	0	2.03714	0.045	7.50472	0.952131	1417.16
8610	0	2.03714	0.045	7.51238	0.951808	1427.66
8600	0	2.03714	0.045	7.52006	0.951484	1438.17
8590	0	2.03714	0.045	7.52775	0.95116	1448.69
8580	0	2.03714	0.045	7.53545	0.950836	1459.2
8570	0	2.03714	0.045	7.54316	0.950511	1469.72
8560	0	2.03714	0.045	7.55089	0.950187	1480.25
8550	0	2.03714	0.045	7.55863	0.949862	1490.77
8540	0	2.03714	0.045	7.56639	0.949538	1501.31
8530	0	2.03714	0.045	7.57415	0.949213	1511.84
8520	0	2.03714	0.045	7.58194	0.948888	1522.38
8510	0	2.03714	0.045	7.58973	0.948563	1532.92
8500	0	2.03714	0.045	7.59754	0.948238	1543.47
8490	0	2.03714	0.045	7.60537	0.947913	1554.02
8480	0	2.03714	0.045	7.6132	0.947587	1564.57
8470	0	2.03714	0.045	7.62105	0.947262	1575.13
8460	0	2.03714	0.045	7.62892	0.946936	1585.69
8450	0	2.03714	0.045	7.6368	0.94661	1596.25
8440	0	2.03714	0.045	7.64469	0.946285	1606.82
8430	0	2.03714	0.045	7.6526	0.945959	1617.39
8420	0	2.03714	0.045	7.66052	0.945632	1627.97
8410	0	2.03714	0.045	7.66846	0.945306	1638.54
8400	0	2.03714	0.045	7.6764	0.94498	1649.13
8390	0	2.03714	0.045	7.68437	0.944653	1659.71
8380	0	2.03714	0.045	7.69235	0.944326	1670.3
8370	0	2.03714	0.045	7.70034	0.944	1680.9
8360	0	2.03714	0.045	7.70834	0.943673	1691.49
8350	0	2.03714	0.045	7.71637	0.943346	1702.09
8340	0	2.03714	0.045	7.7244	0.943018	1712.7
8330	0	2.03714	0.045	7.73245	0.942691	1723.3
8320	0	2.03714	0.045	7.74051	0.942364	1733.92
8310	0	2.03714	0.045	7.74859	0.942036	1744.53
8300	0	2.03714	0.045	7.75669	0.941708	1755.15
8290	0	2.03714	0.045	7.76479	0.94138	1765.77
8280	0	2.03714	0.045	7.77292	0.941052	1776.4
8270	0	2.03714	0.045	7.78105	0.940724	1787.03
8260	0	2.03714	0.045	7.7892	0.940396	1797.66
8250	0	2.03714	0.045	7.79737	0.940067	1808.3
8240	0	2.03714	0.045	7.80555	0.939739	1818.94
8230	0	2.03714	0.045	7.81375	0.93941	1829.59
8220	0	2.03714	0.045	7.82196	0.939081	1840.24
8210	0	2.03714	0.045	7.83019	0.938752	1850.89
8200	0	2.03714	0.045	7.83843	0.938423	1861.54
8190	0	2.03714	0.045	7.84668	0.938094	1872.2
8180	0	2.03714	0.045	7.85495	0.937765	1882.87
8170	0	2.03714	0.045	7.86324	0.937435	1893.54
8160	0	2.03714	0.045	7.87154	0.937106	1904.21
8150	0	2.03714	0.045	7.87986	0.936776	1914.88
8140	0	2.03714	0.045	7.88819	0.936446	1925.56
8130	0	2.03714	0.045	7.89654	0.936116	1936.24
8120	0	2.03714	0.045	7.9049	0.935786	1946.93
8110	0	2.03714	0.045	7.91328	0.935455	1957.62
8100	0	2.03714	0.045	7.92167	0.935125	1968.31
8090	0	2.03714	0.045	7.93008	0.934794	1979.01
8080	0	2.03714	0.045	7.9385	0.934463	1989.71
8070	0	2.03714	0.045	7.94694	0.934132	2000.42
8060	0	2.03714	0.045	7.9554	0.933801	2011.13
8050	0	2.03714	0.045	7.96387	0.93347	2021.84
8040	0	2.03714	0.045	7.97235	0.933139	2032.56
8030	0	2.03714	0.045	7.98086	0.932807	2043.28
8020	0	2.03714	0.045	7.98937	0.932476	2054
8010	0	2.03714	0.045	7.99791	0.932144	2064.73
8000	0	2.03714	0.045	8.00646	0.931812	2075.46
7990	0	2.03714	0.045	8.01502	0.93148	2086.19
7980	0	2.03714	0.045	8.02361	0.931148	2096.93
7970	0	2.03714	0.045	8.0322	0.930815	2107.68
7960	0	2.03714	0.045	8.04082	0.930483	2118.42
7950	0	2.03714	0.045	8.04945	0.93015	2129.18
7940	0	2.03714	0.045	8.05809	0.929817	2139.93
7930	0	2.03714	0.045	8.06676	0.929484	2150.69
7920	0	2.03714	0.045	8.07543	0.929151	2161.45
7910	0	2.03714	0.045	8.08413	0.928818	2172.22
7900	0	2.03714	0.045	8.09284	0.928485	2182.99
7890	0	2.03714	0.045	8.10157	0.928151	2193.76
7880	0	2.03714	0.045	8.11031	0.927817	2204.54
7870	0	2.03714	0.045	8.11907	0.927484	2215.32
7860	0	2.03714	0.045	8.12785	0.92715	2226.11
7850	0	2.03714	0.045	8.13664	0.926816	2236.9
7840	0	2.03714	0.045	8.14546	0.926481	2247.69
7830	0	2.03714	0.045	8.15428	0.926147	2258.49
7820	0	2.03714	0.045	8.16313	0.925812	2269.29
7810	0	2.03714	0.045	8.17199	0.925477	2280.1
7800	0	2.03714	0.045	8.18086	0.925143	2290.9
7790	0	2.03714	0.045	8.18976	0.924808	2301.72
7780	0	2.03714	0.045	8.19867	0.924472	2312.53
7770	0	2.03714	0.045	8.2076	0.924137	2323.36
7760	0	2.03714	0.045	8.21655	0.923801	2334.18
7750	0	2.03714	0.045	8.22551	0.923466	2345.01
7740	0	2.03714	0.045	8.23449	0.92313	2355.84
7730	0	2.03714	0.045	8.24349	0.922794	2366.68
7720	0	2.03714	0.045	8.2525	0.922458	2377.52
7710	0	2.03714	0.045	8.26153	0.922122	2388.36
7700	0	2.03714	0.045	8.27058	0.921785	2399.21
7690	0	2.03714	0.045	8.27965	0.921449	2410.06
7680	0	2.03714	0.045	8.28873	0.921112	2420.92
7670	0	2.03714	0.045	8.29783	0.920775	2431.78
7660	0	2.03714	0.045	8.30695	0.920438	2442.65
7650	0	2.03714	0.045	8.31609	0.920101	2453.51
7640	0	2.03714	0.045	8.32524	0.919763	2464.39
7630	0	2.03714	0.045	8.33442	0.919426	2475.26
7620	0	2.03714	0.045	8.34361	0.919088	2486.14
7610	0	2.03714	0.045	8.35282	0.91875	2497.03
7600	0	2.03714	0.045	8.36204	0.918412	2507.92
7590	0	2.03714	0.045	8.37129	0.918074	2518.81
7580	0	2.03714	0.045	8.38055	0.917736	2529.7
7570	0	2.03714	0.045	8.38983	0.917397	2540.6
7560	0	2.03714	0.045	8.39913	0.917058	2551.51
7550	0	2.03714	0.045	8.40844	0.91672	2562.42
7540	0	2.03714	0.045	8.41778	0.916381	2573.33
7530	0	2.03714	0.045	8.42713	0.916042	2584.25
7520	0	2.03714	0.045	8.4365	0.915702	2595.17
7510	0	2.03714	0.045	8.44589	0.915363	2606.09
7500	0	2.03714	0.045	8.4553	0.915023	2617.02
7490	0	2.03714	0.045	8.46473	0.914683	2627.95
7480	0	2.03714	0.045	8.47418	0.914343	2638.89
7470	0	2.03714	0.045	8.48364	0.914003	2649.83
7460	0	2.03714	0.045	8.49312	0.913663	2660.78
7450	0	2.03714	0.045	8.50263	0.913322	2671.73
7440	0	2.03714	0.045	8.51215	0.912982	2682.68
7430	0	2.03714	0.045	8.52169	0.912641	2693.64
7420	0	2.03714	0.045	8.53125	0.9123	2704.6
7410	0	2.03714	0.045	8.54082	0.911959	2715.56
7400	0	2.03714	0.045	8.55042	0.911617	2726.53
7390	0	2.03714	0.045	8.56004	0.911276	2737.51
7380	0	2.03714	0.045	8.56967	0.910934	2748.48
7370	0	2.03714	0.045	8.57933	0.910592	2759.46
7360	0	2.03714	0.045	8.589	0.91025	2770.45
7350	0	2.03714	0.045	8.59869	0.909908	2781.44
7340	0	2.03714	0.045	8.60841	0.909566	2792.44
7330	0	2.03714	0.045	8.61814	0.909223	2803.43
7320	0	2.03714	0.045	8.62789	0.908881	2814.44
7310	0	2.03714	0.045	8.63766	0.908538	2825.44
7300	0	2.03714	0.045	8.64746	0.908195	2836.45
7290	0	2.03714	0.045	8.65727	0.907851	2847.47
7280	0	2.03714	0.045	8.6671	0.907508	2858.49
7270	0	2.03714	0.045	8.67695	0.907164	2869.51
7260	0	2.03714	0.045	8.68682	0.906821	2880.54
7250	0	2.03714	0.045	8.69671	0.906477	2891.57
7240	0	2.03714	0.045	8.70662	0.906133	2902.61
7230	0	2.03714	0.045	8.71656	0.905788	2913.65
7220	0	2.03714	0.045	8.72651	0.905444	2924.69
7210	0	2.03714	0.045	8.73648	0.905099	2935.74
7200	0	2.03714	0.045	8.74647	0.904755	2946.79
7190	0	2.03714	0.045	8.75649	0.90441	2957.85
7180	0	2.03714	0.045	8.76652	0.904064	2968.91
7170	0	2.03714	0.045	8.77657	0.903719	2979.98
7160	0	2.03714	0.045	8.78665	0.903373	2991.05
7150	0	2.03714	0.045	8.79675	0.903028	3002.12
7140	0	2.03714	0.045	8.80686	0.902682	3013.2
7130	0	2.03714	0.045	8.817	0.902336	3024.28
7120	0	2.03714	0.045	8.82716	0.901989	3035.37
7110	0	2.03714	0.045	8.83734	0.901643	3046.46
7100	0	2.03714	0.045	8.84754	0.901296	3057.55
7090	0	2.03714	0.045	8.85776	0.90095	3068.65
7080	0	2.03714	0.045	8.868	0.900603	3079.76
7070	0	2.03714	0.045	8.87827	0.900255	3090.86
7060	0	2.03714	0.045	8.88855	0.899908	3101.98
7050	0	2.03714	0.045	8.89886	0.89956	3113.09
7040	0	2.03714	0.045	8.90919	0.899213	3124.21
7030	0	2.03714	0.045	8.91954	0.898865	3135.34
7020	0	2.03714	0.045	8.92991	0.898517	3146.47
7010	0	2.03714	0.045	8.9403	0.898168	3157.6
7000	0	2.03714	0.045	8.95072	0.89782	3168.74
6990	0	2.03714	0.045	8.96116	0.897471	3179.88
6980	0	2.03714	0.045	8.97161	0.897122	3191.03
6970	0	2.03714	0.045	8.9821	0.896773	3202.18
6960	0	2.03714	0.045	8.9926	0.896424	3213.34
6950	0	2.03714	0.045	9.00313	0.896074	3224.49
6940	0	2.03714	0.045	9.01367	0.895725	3235.66
6930	0	2.03714	0.045	9.02424	0.895375	3246.83
6920	0	2.03714	0.045	9.03484	0.895025	3258
6910	0	2.03714	0.045	9.04545	0.894674	3269.18
6900	0	2.03714	0.045	9.05609	0.894324	3280.36
6890	0	2.03714	0.045	9.06675	0.893973	3291.55
6880	0	2.03714	0.045	9.07743	0.893622	3302.74
6870	0	2.03714	0.045	9.08814	0.893271	3313.93
6860	0	2.03714	0.045	9.09887	0.89292	3325.13
6850	0	2.03714	0.045	9.10962	0.892569	3336.33
6840	0	2.03714	0.045	9.12039	0.892217	3347.54
6830	0	2.03714	0.045	9.13119	0.891865	3358.75
6820	0	2.03714	0.045	9.14201	0.891513	3369.97
6810	0	2.03714	0.045	9.15286	0.891161	3381.19
6800	0	2.03714	0.045	9.16372	0.890809	3392.42
6790	0	2.03714	0.045	9.17462	0.890456	3403.65
6780	0	2.03714	0.045	9.18553	0.890103	3414.88
6770	0	2.03714	0.045	9.19647	0.88975	3426.12
6760	0	2.03714	0.045	9.20743	0.889397	3437.37
6750	0	2.03714	0.045	9.21842	0.889043	3448.61
6740	0	2.03714	0.045	9.22943	0.88869	3459.87
6730	0	2.03714	0.045	9.24046	0.888336	3471.12
6720	0	2.03714	0.045	9.25152	0.887982	3482.38
6710	0	2.03714	0.045	9.2626	0.887628	3493.65
6700	0	2.03714	0.045	9.27371	0.887273	3504.92
6690	0	2.03714	0.045	9.28484	0.886918	3516.2
6680	0	2.03714	0.045	9.29599	0.886563	3527.48
6670	0	2.03714	0.045	9.30717	0.886208	3538.76
6660	0	2.03714	0.045	9.31838	0.885853	3550.05
6650	0	2.03714	0.045	9.3296	0.885497	3561.34
6640	0	2.03714	0.045	9.34086	0.885142	3572.64
6630	0	2.03714	0.045	9.35214	0.884786	3583.94
6620	0	2.03714	0.045	9.36344	0.88443	3595.25
6610	0	2.03714	0.045	9.37477	0.884073	3606.56
6600	0	2.03714	0.045	9.38612	0.883717	3617.87
6590	0	2.03714	0.045	9.3975	0.88336	3629.2
6580	0	2.03714	0.045	9.4089	0.883003	3640.52
6570	0	2.03714	0.045	9.42033	0.882646	3651.85
6560	0	2.03714	0.045	9.43179	0.882288	3663.18
6550	0	2.03714	0.045	9.44327	0.88193	3674.52
6540	0	2.03714	0.045	9.45477	0.881573	3685.87
6530	0	2.03714	0.045	9.4663	0.881214	3697.21
6520	0	2.03714	0.045	9.47786	0.880856	3708.57
6510	0	2.03714	0.045	9.48944	0.880498	3719.92
6500	0	2.03714	0.045	9.50105	0.880139	3731.29
6490	0	2.03714	0.045	9.51269	0.87978	3742.65
6480	0	2.03714	0.045	9.52435	0.879421	3754.02
6470	0	2.03714	0.045	9.53604	0.879061	3765.4
6460	0	2.03714	0.045	9.54775	0.878702	3776.78
6450	0	2.03714	0.045	9.55949	0.878342	3788.16
6440	0	2.03714	0.045	9.57126	0.877982	3799.55
6430	0	2.03714	0.045	9.58305	0.877621	3810.95
6420	0	2.03714	0.045	9.59487	0.877261	3822.35
6410	0	2.03714	0.045	9.60672	0.8769	3833.75
6400	0	2.03714	0.045	9.6186	0.876539	3845.16
6390	0	2.03714	0.045	9.6305	0.876178	3856.57
6380	0	2.03714	0.045	9.64243	0.875816	3867.99
6370	0	2.03714	0.045	9.65439	0.875454	3879.41
6360	0	2.03714	0.045	9.66637	0.875092	3890.84
6350	0	2.03714	0.045	9.67838	0.87473	3902.27
6340	0	2.03714	0.045	9.69042	0.874368	3913.71
6330	0	2.03714	0.045	9.70249	0.874005	3925.15
6320	0	2.03714	0.045	9.71458	0.873642	3936.6
6310	0	2.03714	0.045	9.7267	0.873279	3948.05
6300	0	2.03714	0.045	9.73885	0.872916	3959.51
6290	0	2.03714	0.045	9.75103	0.872552	3970.97
6280	0	2.03714	0.045	9.76324	0.872189	3982.43
6270	0	2.03714	0.045	9.77548	0.871825	3993.9
6260	0	2.03714	0.045	9.78774	0.87146	4005.38
6250	0	2.03714	0.045	9.80003	0.871096	4016.86
6240	0	2.03714	0.045	9.81235	0.870731	4028.34
6230	0	2.03714	0.045	9.8247	0.870366	4039.83
6220	0	2.03714	0.045	9.83708	0.870001	4051.32
6210	0	2.03714	0.045	9.84949	0.869635	4062.82
6200	0	2.03714	0.045	9.86193	0.86927	4074.33
6190	0	2.03714	0.045	9.87439	0.868904	4085.84
6180	0	2.03714	0.045	9.88689	0.868537	4097.35
6170	0	2.03714	0.045	9.89941	0.868171	4108.87
6160	0	2.03714	0.045	9.91197	0.867804	4120.39
6150	0	2.03714	0.045	9.92455	0.867437	4131.92
6140	0	2.03714	0.045	9.93717	0.86707	4143.45
6130	0	2.03714	0.045	9.94981	0.866703	4154.99
6120	0	2.03714	0.045	9.96249	0.866335	4166.53
6110	0	2.03714	0.045	9.97519	0.865967	4178.08
6100	0	2.03714	0.045	9.98792	0.865599	4189.63
6090	0	2.03714	0.045	10.0007	0.86523	4201.19
6080	0	2.03714	0.045	10.0135	0.864862	4212.75
6070	0	2.03714	0.045	10.0263	0.864493	4224.32
6060	0	2.03714	0.045	10.0392	0.864124	4235.89
6050	0	2.03714	0.045	10.0521	0.863754	4247.47
6040	0	2.03714	0.045	10.065	0.863384	4259.05
6030	0	2.03714	0.045	10.0779	0.863014	4270.64
6020	0	2.03714	0.045	10.0909	0.862644	4282.23
6010	0	2.03714	0.045	10.1039	0.862274	4293.83
6000	0	2.03714	0.045	10.117	0.861903	4305.43
5990	0	2.03714	0.045	10.13	0.861532	4317.04
5980	0	2.03714	0.045	10.1431	0.861161	4328.65
5970	0	2.03714	0.045	10.1563	0.860789	4340.27
5960	0	2.03714	0.045	10.1695	0.860417	4351.89
5950	0	2.03714	0.045	10.1827	0.860045	4363.52
5940	0	2.03714	0.045	10.1959	0.859673	4375.15
5930	0	2.03714	0.045	10.2092	0.8593	4386.79
5920	0	2.03714	0.045	10.2225	0.858928	4398.43
5910	0	2.03714	0.045	10.2358	0.858554	4410.08
5900	0	2.03714	0.045	10.2492	0.858181	4421.73
5890	0	2.03714	0.045	10.2626	0.857807	4433.39
5880	0	2.03714	0.045	10.276	0.857433	4445.05
5870	0	2.03714	0.045	10.2895	0.857059	4456.72
5860	0	2.03714	0.045	10.303	0.856685	4468.39
5850	0	2.03714	0.045	10.3165	0.85631	4480.07
5840	0	2.03714	0.045	10.3301	0.855935	4491.75
5830	0	2.03714	0.045	10.3437	0.85556	4503.44
5820	0	2.03714	0.045	10.3573	0.855184	4515.14
5810	0	2.03714	0.045	10.371	0.854808	4526.83
5800	0	2.03714	0.045	10.3847	0.854432	4538.54
5790	0	2.03714	0.045	10.3984	0.854056	4550.25
5780	0	2.03714	0.045	10.4122	0.853679	4561.96
5770	0	2.03714	0.045	10.426	0.853302	4573.68
5760	0	2.03714	0.045	10.4398	0.852925	4585.4
5750	0	2.03714	0.045	10.4537	0.852547	4597.13
5740	0	2.03714	0.045	10.4676	0.85217	4608.87
5730	0	2.03714	0.045	10.4815	0.851792	4620.61
5720	0	2.03714	0.045	10.4955	0.851413	4632.35
5710	0	2.03714	0.045	10.5095	0.851035	4644.1
5700	0	2.03714	0.045	10.5236	0.850656	4655.86
5690	0	2.03714	0.045	10.5377	0.850276	4667.62
5680	0	2.03714	0.045	10.5518	0.849897	4679.39
5670	0	2.03714	0.045	10.566	0.849517	4691.16
5660	0	2.03714	0.045	10.5802	0.849137	4702.93
5650	0	2.03714	0.045	10.5944	0.848757	4714.72
5640	0	2.03714	0.045	10.6087	0.848376	4726.5
5630	0	2.03714	0.045	10.623	0.847995	4738.3
5620	0	2.03714	0.045	10.6373	0.847614	4750.09
5610	0	2.03714	0.045	10.6517	0.847232	4761.9
5600	0	2.03714	0.045	10.6661	0.84685	4773.71
5590	0	2.03714	0.045	10.6806	0.846468	4785.52
5580	0	2.03714	0.045	10.695	0.846086	4797.34
5570	0	2.03714	0.045	10.7096	0.845703	4809.16
5560	0	2.03714	0.045	10.7241	0.84532	4820.99
5550	0	2.03714	0.045	10.7387	0.844936	4832.83
5540	0	2.03714	0.045	10.7534	0.844553	4844.67
5530	0	2.03714	0.045	10.7681	0.844169	4856.51
5520	0	2.03714	0.045	10.7828	0.843784	4868.37
5510	0	2.03714	0.045	10.7975	0.8434	4880.22
5500	0	2.03714	0.045	10.8123	0.843015	4892.08
5490	0	2.03714	0.045	10.8272	0.84263	4903.95
5480	0	2.03714	0.045	10.842	0.842244	4915.83
5470	0	2.03714	0.045	10.857	0.841858	4927.7
5460	0	2.03714	0.045	10.8719	0.841472	4939.59
5450	0	2.03714	0.045	10.8869	0.841086	4951.48
5440	0	2.03714	0.045	10.9019	0.840699	4963.37
5430	0	2.03714	0.045	10.917	0.840312	4975.27
5420	0	2.03714	0.045	10.9321	0.839924	4987.18
5410	0	2.03714	0.045	10.9473	0.839537	4999.09
5400	0	2.03714	0.045	10.9625	0.839149	5011.01
5390	0	2.03714	0.045	10.9777	0.83876	5022.93
5380	0	2.03714	0.045	10.993	0.838372	5034.86
5370	0	2.03714	0.045	11.0083	0.837983	5046.79
5360	0	2.03714	0.045	11.0237	0.837593	5058.73
5350	0	2.03714	0.045	11.0391	0.837204	5070.67
5340	0	2.03714	0.045	11.0545	0.836814	5082.62
5330	0	2.03714	0.045	11.07	0.836423	5094.58
5320	0	2.03714	0.045	11.0855	0.836033	5106.54
5310	0	2.03714	0.045	11.1011	0.835642	5118.51
5300	0	2.03714	0.045	11.1167	0.83525	5130.48
5290	0	2.03714	0.045	11.1323	0.834859	5142.46
5280	0	2.03714	0.045	11.148	0.834467	5154.44
5270	0	2.03714	0.045	11.1638	0.834074	5166.43
5260	0	2.03714	0.045	11.1795	0.833682	5178.43
5250	0	2.03714	0.045	11.1954	0.833289	5190.43
5240	0	2.03714	0.045	11.2112	0.832896	5202.43
5230	0	2.03714	0.045	11.2272	0.832502	5214.45
5220	0	2.03714	0.045	11.2431	0.832108	5226.46
5210	0	2.03714	0.045	11.2591	0.831714	5238.49
5200	0	2.03714	0.045	11.2751	0.831319	5250.52
5190	0	2.03714	0.045	11.2912	0.830924	5262.55
5180	0	2.03714	0.045	11.3074	0.830528	5274.59
5170	0	2.03714	0.045	11.3236	0.830133	5286.64
5160	0	2.03714	0.045	11.3398	0.829737	5298.69
5150	0	2.03714	0.045	11.356	0.82934	5310.75
5140	0	2.03714	0.045	11.3724	0.828943	5322.81
5130	0	2.03714	0.045	11.3887	0.828546	5334.88
5120	0	2.03714	0.045	11.4051	0.828149	5346.95
5110	0	2.03714	0.045	11.4216	0.827751	5359.04
5100	0	2.03714	0.045	11.4381	0.827353	5371.12
5090	0	2.03714	0.045	11.4546	0.826954	5383.21
5080	0	2.03714	0.045	11.4712	0.826555	5395.31
5070	0	2.03714	0.045	11.4879	0.826156	5407.42
5060	0	2.03714	0.045	11.5045	0.825756	5419.53
5050	0	2.03714	0.045	11.5213	0.825356	5431.64
5040	0	2.03714	0.045	11.5381	0.824956	5443.77
5030	0	2.03714	0.045	11.5549	0.824555	5455.89
5020	0	2.03714	0.045	11.5718	0.824154	5468.03
5010	0	2.03714	0.045	11.5887	0.823753	5480.17
5000	0	2.03714	0.045	11.6057	0.823351	5492.31
4990	0	2.03714	0.045	11.6227	0.822949	5504.46
4980	0	2.03714	0.045	11.6398	0.822546	5516.62
4970	0	2.03714	0.045	11.6569	0.822143	5528.78
4960	0	2.03714	0.045	11.6741	0.82174	5540.95
4950	0	2.03714	0.045	11.6913	0.821336	5553.13
4940	0	2.03714	0.045	11.7086	0.820932	5565.31
4930	0	2.03714	0.045	11.7259	0.820527	5577.5
4920	0	2.03714	0.045	11.7433	0.820122	5589.69
4910	0	2.03714	0.045	11.7607	0.819717	5601.89
4900	0	2.03714	0.045	11.7782	0.819311	5614.1
4890	0	2.03714	0.045	11.7957	0.818905	5626.31
4880	0	2.03714	0.045	11.8133	0.818499	5638.52
4870	0	2.03714	0.045	11.8309	0.818092	5650.75
4860	0	2.03714	0.045	11.8486	0.817685	5662.98
4850	0	2.03714	0.045	11.8663	0.817277	5675.21
4840	0	2.03714	0.045	11.8841	0.816869	5687.45
4830	0	2.03714	0.045	11.902	0.816461	5699.7
4820	0	2.03714	0.045	11.9199	0.816052	5711.96
4810	0	2.03714	0.045	11.9378	0.815643	5724.22
4800	0	2.03714	0.045	11.9558	0.815233	5736.48
4790	0	2.03714	0.045	11.9739	0.814823	5748.76
4780	0	2.03714	0.045	11.992	0.814413	5761.04
4770	0	2.03714	0.045	12.0102	0.814002	5773.32
4760	0	2.03714	0.045	12.0284	0.813591	5785.61
4750	0	2.03714	0.045	12.0467	0.813179	5797.91
4740	0	2.03714	0.045	12.065	0.812767	5810.21
4730	0	2.03714	0.045	12.0834	0.812355	5822.52
4720	0	2.03714	0.045	12.1018	0.811942	5834.84
4710	0	2.03714	0.045	12.1203	0.811528	5847.16
4700	0	2.03714	0.045	12.1389	0.811115	5859.49
4690	0	2.03714	0.045	12.1575	0.8107	5871.82
4680	0	2.03714	0.045	12.1762	0.810286	5884.17
4670	0	2.03714	0.045	12.1949	0.809871	5896.51
4660	0	2.03714	0.045	12.2137	0.809455	5908.87
4650	0	2.03714	0.045	12.2325	0.80904	5921.23
4640	0	2.03714	0.045	12.2514	0.808623	5933.59
4630	0	2.03714	0.045	12.2704	0.808207	5945.97
4620	0	2.03714	0.045	12.2894	0.807789	5958.35
4610	0	2.03714	0.045	12.3085	0.807372	5970.73
4600	0	2.03714	0.045	12.3276	0.806954	5983.13
4590	0	2.03714	0.045	12.3468	0.806535	5995.52
4580	0	2.03714	0.045	12.3661	0.806116	6007.93
4570	0	2.03714	0.045	12.3854	0.805697	6020.34
4560	0	2.03714	0.045	12.4048	0.805277	6032.76
4550	0	2.03714	0.045	12.4242	0.804857	6045.18
4540	0	2.03714	0.045	12.4437	0.804436	6057.61
4530	0	2.03714	0.045	12.4633	0.804015	6070.05
4520	0	2.03714	0.045	12.4829	0.803594	6082.5
4510	0	2.03714	0.045	12.5026	0.803172	6094.95
4500	0	2.03714	0.045	12.5223	0.802749	6107.4
4490	0	2.03714	0.045	12.5422	0.802326	6119.87
4480	0	2.03714	0.045	12.562	0.801903	6132.34
4470	0	2.03714	0.045	12.582	0.801479	6144.81
4460	0	2.03714	0.045	12.602	0.801054	6157.3
4450	0	2.03714	0.045	12.6221	0.80063	6169.79
4440	0	2.03714	0.045	12.6422	0.800204	6182.29
4430	0	2.03714	0.045	12.6624	0.799779	6194.79
4420	0	2.03714	0.045	12.6827	0.799352	6207.3
4410	0	2.03714	0.045	12.703	0.798926	6219.82
4400	0	2.03714	0.045	12.7234	0.798499	6232.34
4390	0	2.03714	0.045	12.7439	0.798071	6244.87
4380	0	2.03714	0.045	12.7644	0.797643	6257.41
4370	0	2.03714	0.045	12.785	0.797214	6269.95
4360	0	2.03714	0.045	12.8057	0.796785	6282.5
4350	0	2.03714	0.045	12.8264	0.796355	6295.06
4340	0	2.03714	0.045	12.8472	0.795925	6307.62
4330	0	2.03714	0.045	12.8681	0.795495	6320.19
4320	0	2.03714	0.045	12.889	0.795064	6332.77
4310	0	2.03714	0.045	12.91	0.794632	6345.35
4300	0	2.03714	0.045	12.9311	0.7942	6357.95
4290	0	2.03714	0.045	12.9523	0.793767	6370.54
4280	0	2.03714	0.045	12.9735	0.793334	6383.15
4270	0	2.03714	0.045	12.9948	0.792901	6395.76
4260	0	2.03714	0.045	13.0161	0.792467	6408.38
4250	0	2.03714	0.045	13.0376	0.792032	6421.01
4240	0	2.03714	0.045	13.0591	0.791597	6433.64
4230	0	2.03714	0.045	13.0807	0.791161	6446.28
4220	0	2.03714	0.045	13.1023	0.790725	6458.92
4210	0	2.03714	0.045	13.1241	0.790288	6471.58
4200	0	2.03714	0.045	13.1459	0.789851	6484.24
4190	0	2.03714	0.045	13.1678	0.789413	6496.91
4180	0	2.03714	0.045	13.1897	0.788975	6509.58
4170	0	2.03714	0.045	13.2117	0.788536	6522.26
4160	0	2.03714	0.045	13.2338	0.788097	6534.95
4150	0	2.03714	0.045	13.256	0.787657	6547.65
4140	0	2.03714	0.045	13.2783	0.787217	6560.35
4130	0	2.03714	0.045	13.3006	0.786776	6573.06
4120	0	2.03714	0.045	13.323	0.786335	6585.78
4110	0	2.03714	0.045	13.3455	0.785893	6598.5
4100	0	2.03714	0.045	13.3681	0.78545	6611.23
4090	0	2.03714	0.045	13.3907	0.785007	6623.97
4080	0	2.03714	0.045	13.4135	0.784563	6636.72
4070	0	2.03714	0.045	13.4363	0.784119	6649.47
4060	0	2.03714	0.045	13.4592	0.783674	6662.23
4050	0	2.03714	0.045	13.4821	0.783229	6675
4040	0	2.03714	0.045	13.5052	0.782783	6687.77
4030	0	2.03714	0.045	13.5283	0.782337	6700.56
4020	0	2.03714	0.045	13.5516	0.78189	6713.35
4010	0	2.03714	0.045	13.5749	0.781442	6726.14
4000	0	2.03714	0.045	13.5982	0.780994	6738.95
3990	0	2.03714	0.045	13.6217	0.780545	6751.76
3980	0	2.03714	0.045	13.6453	0.780096	6764.58
3970	0	2.03714	0.045	13.6689	0.779646	6777.4
3960	0	2.03714	0.045	13.6926	0.779195	6790.24
3950	0	2.03714	0.045	13.7164	0.778744	6803.08
3940	0	2.03714	0.045	13.7403	0.778293	6815.93
3930	0	2.03714	0.045	13.7643	0.77784	6828.78
3920	0	2.03714	0.045	13.7884	0.777387	6841.65
3910	0	2.03714	0.045	13.8125	0.776934	6854.52
3900	0	2.03714	0.045	13.8368	0.77648	6867.4
3890	0	2.03714	0.045	13.8611	0.776025	6880.28
3880	0	2.03714	0.045	13.8855	0.77557	6893.18
3870	0	2.03714	0.045	13.91	0.775114	6906.08
3860	0	2.03714	0.045	13.9346	0.774658	6918.99
3850	0	2.03714	0.045	13.9593	0.7742	6931.9
3840	0	2.03714	0.045	13.9841	0.773743	6944.83
3830	0	2.03714	0.045	14.009	0.773284	6957.76
3820	0	2.03714	0.045	14.034	0.772825	6970.7
3810	0	2.03714	0.045	14.0591	0.772366	6983.65
3800	0	2.03714	0.045	14.0842	0.771905	6996.6
3790	0	2.03714	0.045	14.1095	0.771444	7009.56
3780	0	2.03714	0.045	14.1348	0.770983	7022.53
3770	0	2.03714	0.045	14.1603	0.770521	7035.51
3760	0	2.03714	0.045	14.1858	0.770058	7048.5
3750	0	2.03714	0.045	14.2115	0.769594	7061.49
3740	0	2.03714	0.045	14.2372	0.76913	7074.49
3730	0	2.03714	0.045	14.2631	0.768665	7087.5
3720	0	2.03714	0.045	14.289	0.7682	7100.52
3710	0	2.03714	0.045	14.3151	0.767734	7113.55
3700	0	2.03714	0.045	14.3412	0.767267	7126.58
3690	0	2.03714	0.045	14.3674	0.7668	7139.62
3680	0	2.03714	0.045	14.3938	0.766332	7152.67
3670	0	2.03714	0.045	14.4202	0.765863	7165.73
3660	0	2.03714	0.045	14.4468	0.765393	7178.79
3650	0	2.03714	0.045	14.4734	0.764923	7191.87
3640	0	2.03714	0.045	14.5002	0.764452	7204.95
3630	0	2.03714	0.045	14.5271	0.763981	7218.04
3620	0	2.03714	0.045	14.554	0.763508	7231.13
3610	0	2.03714	0.045	14.5811	0.763035	7244.24
3600	0	2.03714	0.045	14.6083	0.762562	7257.35
3590	0	2.03714	0.045	14.6356	0.762087	7270.48
3580	0	2.03714	0.045	14.663	0.761612	7283.61
3570	0	2.03714	0.045	14.6905	0.761137	7296.74
3560	0	2.03714	0.045	14.7182	0.76066	7309.89
3550	0	2.03714	0.045	14.7459	0.760183	7323.04
3540	0	2.03714	0.045	14.7737	0.759705	7336.21
3530	0	2.03714	0.045	14.8017	0.759226	7349.38
3520	0	2.03714	0.045	14.8298	0.758747	7362.56
3510	0	2.03714	0.045	14.858	0.758267	7375.75
3500	0	2.03714	0.045	14.8863	0.757786	7388.94
3490	0	2.03714	0.045	14.9147	0.757304	7402.15
3480	0	2.03714	0.045	14.9432	0.756822	7415.36
3470	0	2.03714	0.045	14.9719	0.756339	7428.58
3460	0	2.03714	0.045	15.0007	0.755855	7441.81
3450	0	2.03714	0.045	15.0295	0.75537	7455.05
3440	0	2.03714	0.045	15.0586	0.754885	7468.3
3430	0	2.03714	0.045	15.0877	0.754398	7481.55
3420	0	2.03714	0.045	15.117	0.753911	7494.82
3410	0	2.03714	0.0451485	15.1557	0.753268	7508.09
3400	0	2.03714	0.0454755	15.206	0.752437	7521.38
3390	0	2.03714	0.0458029	15.2565	0.751605	7534.69
3380	0	2.03714	0.0461304	15.3073	0.750773	7548.01
3370	0	2.03714	0.0464582	15.3584	0.74994	7561.34
3360	0	2.03714	0.0467863	15.4097	0.749106	7574.69
3350	0	2.03714	0.0471146	15.4613	0.748272	7588.06
3340	0	2.03714	0.0474432	15.5132	0.747437	7601.43
3330	0	2.03714	0.047772	15.5654	0.746601	7614.83
3320	0	2.03714	0.0481011	15.6178	0.745764	7628.24
3310	0	2.03714	0.0484305	15.6706	0.744927	7641.66
3300	0	2.03714	0.0487601	15.7236	0.744089	7655.1
3290	0	2.03714	0.04909	15.7769	0.74325	7668.56
3280	0	2.03714	0.0494201	15.8304	0.742411	7682.03
3270	0	2.03714	0.0497505	15.8843	0.74157	7695.51
3260	0	2.03714	0.0500812	15.9385	0.740729	7709.01
3250	0	2.03714	0.0504121	15.9929	0.739888	7722.53
3240	0	2.03714	0.0507434	16.0477	0.739045	7736.06
3230	0	2.03714	0.0510748	16.1027	0.738202	7749.6
3220	0	2.03714	0.0514066	16.1581	0.737358	7763.17
3210	0	2.03714	0.0517386	16.2137	0.736513	7776.74
3200	0	2.03714	0.0520709	16.2697	0.735668	7790.34
3190	0	2.03714	0.0524035	16.326	0.734821	7803.94
3180	0	2.03714	0.0527364	16.3826	0.733974	7817.57
3170	0	2.03714	0.0530695	16.4395	0.733127	7831.21
3160	0	2.03714	0.0534029	16.4967	0.732278	7844.87
3150	0	2.03714	0.0537366	16.5543	0.731428	7858.54
3140	0	2.03714	0.0540706	16.6121	0.730578	7872.23
3130	0	2.03714	0.0544049	16.6703	0.729727	7885.93
3120	0	2.03714	0.0547394	16.7288	0.728875	7899.65
3110	0	2.03714	0.0550743	16.7877	0.728023	7913.38
3100	0	2.03714	0.0554094	16.8469	0.727169	7927.14
3090	0	2.03714	0.0557448	16.9064	0.726315	7940.9
3080	0	2.03714	0.0560805	16.9662	0.72546	7954.69
3070	0	2.03714	0.0564166	17.0264	0.724604	7968.49
3060	0	2.03714	0.0567529	17.087	0.723747	7982.31
3050	0	2.03714	0.0570895	17.1479	0.722889	7996.14
3040	0	2.03714	0.0574264	17.2091	0.722031	8009.99
3030	0	2.03714	0.0577635	17.2707	0.721171	8023.86
3020	0	2.03714	0.058101	17.3327	0.720311	8037.74
3010	0	2.03714	0.0584388	17.395	0.71945	8051.64
3000	0	2.03714	0.058777	17.4576	0.718588	8065.55
2990	0	2.03714	0.0591154	17.5207	0.717725	8079.49
2980	0	2.03714	0.0594541	17.5841	0.716861	8093.44
2970	0	2.03714	0.0597931	17.6479	0.715996	8107.4
2960	0	2.03714	0.0601325	17.712	0.715131	8121.39
2950	0	2.03714	0.0604721	17.7766	0.714264	8135.39
2940	0	2.03714	0.0608121	17.8415	0.713397	8149.41
2930	0	2.03714	0.0611524	17.9068	0.712529	8163.44
2920	0	2.03714	0.061493	17.9725	0.711659	8177.49
2910	0	2.03714	0.0618339	18.0386	0.710789	8191.56
2900	0	2.03714	0.0621751	18.1051	0.709918	8205.65
2890	0	2.03714	0.0625167	18.172	0.709046	8219.75
2880	0	2.03714	0.0628586	18.2393	0.708173	8233.87
2870	0	2.03714	0.0632008	18.307	0.707299	8248.01
2860	0	2.03714	0.0635433	18.3751	0.706424	8262.16
2850	0	2.03714	0.0638862	18.4436	0.705548	8276.34
2840	0	2.03714	0.0642294	18.5125	0.704671	8290.53
2830	0	2.03714	0.064573	18.5819	0.703793	8304.74
2820	0	2.03714	0.0649168	18.6517	0.702914	8318.96
2810	0	2.03714	0.0652611	18.7219	0.702035	8333.21
2800	0	2.03714	0.0656056	18.7925	0.701154	8347.47
2790	0.0767226	2.04131	0.0659505	18.8651	0.700253	8361.75
2780	0.246087	2.0505	0.0662958	18.94	0.699329	8376.05
2770	0.415959	2.05972	0.0666413	19.0154	0.698404	8390.37
2760	0.586341	2.06897	0.0669873	19.0913	0.697476	8404.71
2750	0.757234	2.07825	0.0673336	19.1678	0.696548	8419.06
2740	0.928639	2.08755	0.0676802	19.2449	0.695617	8433.44
2730	1.10056	2.09689	0.0680272	19.3224	0.694685	8447.83
2720	1.273	2.10625	0.0683745	19.4006	0.693751	8462.25
2710	1.44595	2.11564	0.0687222	19.4793	0.692815	8476.68
2700	1.61942	2.12505	0.0690703	19.5586	0.691878	8491.14
2690	1.79341	2.1345	0.0694187	19.6384	0.690939	8505.61
2680	1.96793	2.14397	0.0697675	19.7189	0.689998	8520.1
2670	2.14297	2.15348	0.0701166	19.7999	0.689055	8534.61
2660	2.31854	2.16301	0.0704662	19.8815	0.688111	8549.15
2650	2.49463	2.17257	0.070816	19.9638	0.687165	8563.7
2640	2.67125	2.18215	0.0711663	20.0466	0.686217	8578.27
2630	2.8484	2.19177	0.0715169	20.13	0.685268	8592.86
2620	3.02608	2.20142	0.071868	20.2141	0.684316	8607.48
2610	3.2043	2.21109	0.0722193	20.2988	0.683363	8622.11
2600	3.38305	2.22079	0.0725711	20.3842	0.682408	8636.77
2590	3.56234	2.23053	0.0729233	20.4702	0.681451	8651.44
2580	3.74217	2.24029	0.0732758	20.5568	0.680492	8666.14
2570	3.92254	2.25008	0.0736288	20.6441	0.679532	8680.85
2560	4.10345	2.2599	0.0739821	20.7321	0.678569	8695.59
2550	4.28491	2.26975	0.0743358	20.8207	0.677605	8710.35
2540	4.46691	2.27963	0.0746899	20.91	0.676639	8725.12
2530	4.64945	2.28954	0.0750444	21	0.675671	8739.92
2520	4.83255	2.29948	0.0753993	21.0907	0.674701	8754.75
2510	5.01619	2.30945	0.0757547	21.1821	0.673729	8769.59
2500	5.20039	2.31945	0.0761104	21.2742	0.672755	8784.45
2490	5.38514	2.32948	0.0764665	21.3671	0.67178	8799.34
2480	5.57045	2.33954	0.076823	21.4606	0.670802	8814.25
2470	5.75631	2.34963	0.07718	21.5549	0.669822	8829.18
2460	5.94273	2.35975	0.0775374	21.65	0.66884	8844.13
2450	6.12971	2.3699	0.0778952	21.7458	0.667857	8859.1
2440	6.31726	2.38008	0.0782534	21.8424	0.666871	8874.1
2430	6.50536	2.39029	0.078612	21.9397	0.665883	8889.11
2420	6.69404	2.40053	0.0789711	22.0378	0.664894	8904.15
2410	6.88328	2.41081	0.0793306	22.1367	0.663902	8919.22
2400	7.07309	2.42111	0.0796905	22.2365	0.662908	8934.3
2390	7.26347	2.43145	0.0800508	22.337	0.661912	8949.41
2380	7.45442	2.44181	0.0804116	22.4383	0.660914	8964.54
2370	7.64595	2.45221	0.0807729	22.5405	0.659914	8979.69
2360	7.83805	2.46264	0.0811346	22.6435	0.658912	8994.87
2350	8.03073	2.4731	0.0814967	22.7474	0.657907	9010.07
2340	8.22399	2.48359	0.0818593	22.8521	0.656901	9025.29
2330	8.41783	2.49411	0.0822223	22.9577	0.655892	9040.54
2320	8.61225	2.50466	0.0825858	23.0641	0.654881	9055.81
2310	8.80726	2.51525	0.0829497	23.1715	0.653868	9071.1
2300	9.00285	2.52587	0.0833141	23.2798	0.652853	9086.42
2290	9.19903	2.53652	0.083679	23.389	0.651836	9101.76
2280	9.39581	2.5472	0.0840443	23.4991	0.650816	9117.13
2270	9.59317	2.55791	0.0844102	23.6101	0.649794	9132.52
2260	9.79113	2.56866	0.0847764	23.7221	0.64877	9147.93
2250	9.98968	2.57944	0.0851432	23.835	0.647743	9163.37
2240	10.1888	2.59025	0.0855105	23.949	0.646715	9178.83
2230	10.3886	2.60109	0.0858782	24.0639	0.645684	9194.32
2220	10.5889	2.61197	0.0862464	24.1798	0.64465	9209.83
2210	10.7899	2.62288	0.0866151	24.2967	0.643615	9225.37
2200	10.9914	2.63382	0.0869843	24.4147	0.642577	9240.93
2190	11.1936	2.6448	0.087354	24.5336	0.641536	9256.52
2180	11.3964	2.6558	0.0877242	24.6537	0.640493	9272.13
2170	11.5997	2.66684	0.088095	24.7748	0.639448	9287.77
2160	11.8037	2.67792	0.0884662	24.8969	0.6384	9303.43
2150	12.0083	2.68902	0.0888379	25.0202	0.63735	9319.12
2140	12.2136	2.70016	0.0892102	25.1446	0.636298	9334.84
2130	12.4194	2.71134	0.0895829	25.2701	0.635243	9350.58
2120	12.6259	2.72255	0.0899562	25.3967	0.634185	9366.35
2110	12.8329	2.73379	0.0903301	25.5245	0.633125	9382.14
2100	13.0406	2.74506	0.0907044	25.6534	0.632063	9397.96
2090	13.249	2.75637	0.0910793	25.7835	0.630997	9413.81
2080	13.4579	2.76772	0.0914547	25.9149	0.62993	9429.69
2070	13.6675	2.77909	0.0918307	26.0474	0.62886	9445.59
2060	13.8777	2.7905	0.0922072	26.1812	0.627787	9461.52
2050	14.0885	2.80195	0.0925843	26.3162	0.626711	9477.47
2040	14.3	2.81343	0.0929619	26.4525	0.625633	9493.46
2030	14.5121	2.82494	0.0933401	26.59	0.624552	9509.47
2020	14.7249	2.83649	0.0937189	26.7289	0.623469	9525.51
2010	14.9383	2.84808	0.0940982	26.8691	0.622383	9541.58
2000	15.1523	2.8597	0.0944781	27.0106	0.621294	9557.67
1990	15.367	2.87135	0.0948586	27.1535	0.620202	9573.8
1980	15.5823	2.88304	0.0952397	27.2977	0.619108	9589.95
1970	15.7983	2.89476	0.0956213	27.4433	0.618011	9606.13
1960	16.0149	2.90652	0.0960036	27.5904	0.616911	9622.34
1950	16.2322	2.91832	0.0963864	27.7389	0.615808	9638.58
1940	16.4501	2.93015	0.0967698	27.8888	0.614702	9654.85
1930	16.6687	2.94201	0.0971539	28.0403	0.613594	9671.14
1920	16.8879	2.95392	0.0975385	28.1932	0.612483	9687.47
1910	17.1078	2.96585	0.0979238	28.3476	0.611368	9703.83
1900	17.3284	2.97783	0.0983097	28.5036	0.610251	9720.21
1890	17.5496	2.98984	0.0986962	28.6611	0.609131	9736.63
1880	17.7715	3.00188	0.0990834	28.8203	0.608008	9753.08
1870	17.9941	3.01396	0.0994712	28.981	0.606882	9769.56
1860	18.2173	3.02608	0.0998596	29.1434	0.605752	9786.06
1850	18.4412	3.03824	0.100249	29.3074	0.60462	9802.6
1840	18.6658	3.05043	0.100638	29.4731	0.603485	9819.17
1830	18.891	3.06266	0.101029	29.6406	0.602346	9835.78
1820	19.117	3.07492	0.10142	29.8097	0.601205	9852.41
1810	19.3436	3.08722	0.101812	29.9807	0.60006	9869.07
1800	19.5709	3.09956	0.102204	30.1534	0.598912	9885.77
1790	19.7989	3.11194	0.102597	30.3279	0.597761	9902.5
1780	20.0275	3.12435	0.102991	30.5043	0.596607	9919.26
1770	20.2569	3.1368	0.103385	30.6825	0.595449	9936.05
1760	20.487	3.14929	0.10378	30.8627	0.594288	9952.88
1750	20.7177	3.16182	0.104176	31.0448	0.593124	9969.74
1740	20.9491	3.17438	0.104573	31.2288	0.591957	9986.63
1730	21.1813	3.18698	0.10497	31.4149	0.590786	10003.6
1720	21.4141	3.19962	0.105368	31.603	0.589611	10020.5
1710	21.6476	3.2123	0.105767	31.7931	0.588434	10037.5
1700	21.8819	3.22502	0.106166	31.9853	0.587252	10054.5
1690	22.1168	3.23777	0.106566	32.1797	0.586068	10071.6
1680	22.3525	3.25056	0.106967	32.3762	0.58488	10088.7
1670	22.5889	3.2634	0.107369	32.5749	0.583688	10105.8
1660	22.826	3.27627	0.107772	32.7759	0.582492	10123
1650	23.0638	3.28918	0.108175	32.9791	0.581294	10140.2
1640	23.3023	3.30212	0.108579	33.1846	0.580091	10157.4
1630	23.5415	3.31511	0.108984	33.3925	0.578885	10174.7
1620	23.7815	3.32814	0.109389	33.6028	0.577675	10192
1610	24.0222	3.3412	0.109796	33.8155	0.576461	10209.4
1600	24.2636	3.35431	0.110203	34.0307	0.575243	10226.8
1590	24.5058	3.36746	0.110611	34.2483	0.574022	10244.2
1580	24.7486	3.38064	0.11102	34.4686	0.572797	10261.6
1570	24.9923	3.39387	0.111429	34.6914	0.571568	10279.1
1560	25.2366	3.40713	0.11184	34.9169	0.570335	10296.7
1550	25.4817	3.42044	0.112251	35.1451	0.569098	10314.2
1540	25.7276	3.43378	0.112664	35.376	0.567857	10331.9
1530	25.9741	3.44717	0.113077	35.6097	0.566612	10349.5
1520	26.2215	3.46059	0.113491	35.8463	0.565363	10367.2
1510	26.4696	3.47406	0.113906	36.0857	0.564109	10384.9
1500	26.7184	3.48757	0.114321	36.3281	0.562852	10402.7
1490	26.968	3.50112	0.114738	36.5735	0.56159	10420.5
1480	27.2184	3.51471	0.115155	36.8219	0.560325	10438.3
1470	27.4695	3.52834	0.115574	37.0734	0.559055	10456.2
1460	27.7214	3.54202	0.115993	37.3281	0.55778	10474.2
1450	27.974	3.55573	0.116414	37.5861	0.556501	10492.1
1440	28.2274	3.56949	0.116835	37.8473	0.555218	10510.1
1430	28.4816	3.58329	0.117257	38.1118	0.55393	10528.2
1420	28.7366	3.59713	0.11768	38.3798	0.552638	10546.3
1410	28.9923	3.61101	0.118105	38.6512	0.551341	10564.4
1400	29.2488	3.62494	0.11853	38.9262	0.55004	10582.6
1390	29.5061	3.6389	0.118956	39.2048	0.548734	10600.8
1380	29.7642	3.65292	0.119383	39.4871	0.547423	10619.1
1370	30.0231	3.66697	0.119811	39.7732	0.546108	10637.4
1360	30.2828	3.68107	0.120241	40.0631	0.544787	10655.8
1350	30.5433	3.69521	0.120671	40.3568	0.543462	10674.2
1340	30.8045	3.70939	0.121102	40.6546	0.542132	10692.6
1330	31.0666	3.72362	0.121535	40.9564	0.540797	10711.1
1320	31.3295	3.73789	0.121968	41.2624	0.539457	10729.6
1310	31.5932	3.7522	0.122403	41.5726	0.538112	10748.2
1300	31.8577	3.76656	0.122838	41.8872	0.536762	10766.8
1290	32.123	3.78096	0.123275	42.2061	0.535406	10785.5
1280	32.3891	3.79541	0.123713	42.5296	0.534045	10804.2
1270	32.6561	3.8099	0.124152	42.8576	0.532679	10823
1260	32.9238	3.82444	0.124593	43.1904	0.531308	10841.8
1250	33.1924	3.83902	0.125034	43.5279	0.529931	10860.7
1240	33.4619	3.85365	0.125477	43.8704	0.528548	10879.6
1230	33.7322	3.86832	0.125921	44.2178	0.52716	10898.6
1220	34.0033	3.88304	0.126366	44.5704	0.525767	10917.6
1210	34.2752	3.8978	0.126812	44.9282	0.524367	10936.7
1200	34.548	3.91261	0.127259	45.2913	0.522962	10955.8
1190	34.8217	3.92746	0.127708	45.6599	0.521551	10975
1180	35.0962	3.94237	0.128158	46.0341	0.520134	10994.2
1170	35.3716	3.95731	0.12861	46.414	0.518711	11013.5
1160	35.6478	3.97231	0.129062	46.7998	0.517282	11032.8
1150	35.9249	3.98735	0.129516	47.1915	0.515846	11052.2
1140	36.2029	4.00244	0.129972	47.5894	0.514405	11071.6
1130	36.4817	4.01758	0.130429	47.9935	0.512957	11091.1
1120	36.7615	4.03277	0.130887	48.404	0.511503	11110.7
1110	37.0421	4.048	0.131346	48.8211	0.510042	11130.3
1100	37.3236	4.06328	0.131807	49.2449	0.508574	11150
1090	37.606	4.07861	0.13227	49.6756	0.5071	11169.7
1080	37.8893	4.09399	0.132734	50.1134	0.505619	11189.5
1070	38.1735	4.10942	0.133199	50.5584	0.504132	11209.3
1060	38.4586	4.12489	0.133666	51.0108	0.502637	11229.2
1050	38.7446	4.14042	0.134134	51.4708	0.501135	11249.1
1040	39.0315	4.156	0.134604	51.9386	0.499626	11269.2
1030	39.3194	4.17162	0.135076	52.4143	0.49811	11289.2
1020	39.6082	4.1873	0.135549	52.8983	0.496586	11309.4
1010	39.8979	4.20303	0.136023	53.3907	0.495055	11329.6
1000	40.1886	4.21881	0.1365	53.8917	0.493516	11349.8
990	40.4802	4.23464	0.136978	54.4015	0.491969	11370.2
980	40.7728	4.25052	0.137458	54.9204	0.490415	11390.6
970	41.0663	4.26646	0.137939	55.4487	0.488853	11411
960	41.3608	4.28244	0.138422	55.9866	0.487282	11431.5
950	41.6563	4.29848	0.138907	56.5343	0.485703	11452.1
940	41.9527	4.31458	0.139394	57.0922	0.484116	11472.8
930	42.2501	4.33072	0.139883	57.6604	0.48252	11493.5
920	42.5486	4.34692	0.140373	58.2394	0.480916	11514.3
910	42.848	4.36318	0.140866	58.8294	0.479303	11535.2
900	43.1484	4.37948	0.14136	59.4308	0.477681	11556.1
890	43.4499	4.39585	0.141856	60.0438	0.47605	11577.1
880	43.7523	4.41227	0.143795	61.2468	0.472912	11598.2
870	44.0558	4.42875	0.145868	62.542	0.469625	11619.5
860	44.3604	4.44528	0.14795	63.8813	0.46632	11641
850	44.666	4.46187	0.15004	65.2669	0.462996	11662.6
840	44.9726	4.47851	0.152139	66.7009	0.459654	11684.3
830	45.2804	4.49522	0.154247	68.1858	0.456293	11706.3
820	45.5892	4.51198	0.156364	69.7239	0.452913	11728.3
810	45.8991	4.52881	0.15849	71.3179	0.449513	11750.6
800	46.2101	4.54569	0.160625	72.9707	0.446093	11773
790	46.5222	4.56263	0.16277	74.6852	0.442653	11795.6
780	46.8354	4.57964	0.164924	76.4647	0.439192	11818.4
770	47.1498	4.5967	0.167089	78.3124	0.435711	11841.3
760	47.4653	4.61383	0.169263	80.2322	0.432207	11864.4
750	47.782	4.63102	0.171448	82.2277	0.428682	11887.8
740	48.0999	4.64828	0.173643	84.3032	0.425135	11911.3
730	48.4189	4.6656	0.175849	86.4632	0.421565	11935
720	48.7392	4.68298	0.178066	88.7122	0.417972	11958.9
710	49.0606	4.70044	0.180295	91.0556	0.414355	11983.1
700	49.3834	4.71795	0.182534	93.4986	0.410714	12007.4
690	49.7073	4.73554	0.184786	96.0473	0.407049	12032
680	50.0326	4.7532	0.187049	98.7079	0.403358	12056.8
670	50.3591	4.77092	0.189324	101.487	0.399642	12081.8
660	50.687	4.78872	0.191613	104.393	0.3959	12107.1
650	51.0162	4.80659	0.193914	107.432	0.392131	12132.6
640	51.3468	4.82454	0.196228	110.614	0.388334	12158.3
630	51.6787	4.84256	0.198555	113.948	0.384509	12184.3
620	52.012	4.86065	0.200896	117.443	0.380656	12210.6
610	52.3468	4.87883	0.203252	121.111	0.376773	12237.1
600	52.6831	4.89708	0.205622	124.964	0.37286	12264
590	53.0208	4.91541	0.208007	129.015	0.368917	12291.1
580	53.36	4.93383	0.210407	133.277	0.364942	12318.5
570	53.7009	4.95233	0.212822	137.766	0.360934	12346.2
560	54.0433	4.97092	0.215254	142.498	0.356893	12374.2
550	54.3873	4.9896	0.217702	147.493	0.352819	12402.5
540	54.733	5.00836	0.220168	152.77	0.348709	12431.2
530	55.0804	5.02722	0.22265	158.351	0.344563	12460.2
520	55.4296	5.04618	0.225151	164.261	0.34038	12489.6
510	55.7806	5.06523	0.22767	170.526	0.336159	12519.4
500	56.1334	5.08438	0.230209	177.177	0.331899	12549.5
490	56.4882	5.10364	0.232767	184.247	0.327598	12580
480	56.8449	5.12301	0.235345	191.772	0.323256	12610.9
470	57.2037	5.14249	0.237944	199.793	0.318871	12642.3
460	57.5646	5.16208	0.240565	208.356	0.314442	12674.1
450	57.9276	5.18179	0.243208	217.511	0.309966	12706.4
440	58.293	5.20162	0.245874	227.316	0.305444	12739.1
430	58.6607	5.22158	0.248564	237.836	0.300873	12772.3
420	59.0309	5.24168	0.251279	249.143	0.29625	12806.1
410	59.4036	5.26191	0.25402	261.319	0.291576	12840.4
400	59.779	5.28229	0.256787	274.459	0.286846	12875.3
390	60.1572	5.30282	0.259582	288.668	0.28206	12910.7
380	60.5384	5.32351	0.262405	304.07	0.277215	12946.8
370	60.9226	5.34437	0.265258	320.803	0.272309	12983.5
360	61.3101	5.3654	0.268143	339.031	0.267339	13020.9
350	61.701	5.38663	0.27106	358.94	0.262302	13059
340	62.0956	5.40804	0.27401	380.748	0.257195	13097.9
330	62.494	5.42967	0.276996	404.712	0.252015	13137.6
320	62.8965	5.45152	0.280019	431.131	0.246758	13178.1
310	63.3034	5.47361	0.283081	460.361	0.241421	13219.5
300	63.7149	5.49595	0.286183	492.824	0.235999	13261.9
290	64.1315	5.51857	0.289328	529.028	0.230488	13305.3
280	64.5536	5.54148	0.292518	569.583	0.224883	13349.8
270	64.9815	5.56471	0.295755	615.232	0.219177	13395.4
260	65.4157	5.58828	0.299042	666.888	0.213366	13442.3
250	65.8568	5.61223	0.302382	725.677	0.207441	13490.5
240	66.3055	5.63659	0.305779	793.008	0.201395	13540.1
230	66.7625	5.6614	0.309235	870.663	0.19522	13591.4
220	67.2287	5.6867	0.312755	960.917	0.188906	13644.3
210	67.7051	5.71256	0.316343	1066.72	0.182442	13699.1
200	68.1927	5.73903	0.320003	1191.95	0.175815	13756
190	68.693	5.76619	0.323743	1341.8	0.16901	13815.1
180	69.2077	5.79413	0.327567	1523.34	0.16201	13876.9
170	69.7385	5.82295	0.331483	1746.41	0.154796	13941.5
160	70.2879	5.85277	0.335499	2025.06	0.147343	14009.3
150	70.8586	5.88376	0.339625	2379.93	0.139622	14081
140	71.4542	5.91608	0.343871	2842.34	0.131598	14157
130	72.0788	5.94999	0.348251	3461.83	0.123227	14238.1
120	72.7377	5.98576	0.352781	4320.59	0.114453	14325.5
110	73.4379	6.02377	0.357479	5563.53	0.105202	14420.5
100	74.1879	6.06449	0.36237	7466.51	0.0953753	14525.4
90	74.9994	6.10854	0.367481	10610.8	0.0848318	14643.3
80	75.8876	6.15676	0.373295	16904.7	0.0726339	14780.9
70	76.8738	6.21029	0.379748	32417.9	0.0584629	14952
60	77.9876	6.27075	0.386642	88463.5	0.0418363	15191
50	79.2723	6.34049	0.39409	820107	0.0199152	15693.1

## Sheet: Aspet Ratio_Max
Depth	Undercooling	Aspect Ratio	Crystal volume fraction	Viscosity	Dyke propagation velocity	Cumulative Time
m	C			Pa s	m/s	s
10000	0	3.45714	0.045	6.6891	0.976713	0
9990	0	3.45714	0.045	6.69534	0.976409	10.2416
9980	0	3.45714	0.045	6.70158	0.976106	20.4864
9970	0	3.45714	0.045	6.70783	0.975803	30.7344
9960	0	3.45714	0.045	6.7141	0.975499	40.9855
9950	0	3.45714	0.045	6.72037	0.975196	51.2399
9940	0	3.45714	0.045	6.72665	0.974892	61.4974
9930	0	3.45714	0.045	6.73294	0.974588	71.7582
9920	0	3.45714	0.045	6.73924	0.974285	82.0221
9910	0	3.45714	0.045	6.74555	0.973981	92.2893
9900	0	3.45714	0.045	6.75187	0.973677	102.56
9890	0	3.45714	0.045	6.7582	0.973372	112.833
9880	0	3.45714	0.045	6.76454	0.973068	123.11
9870	0	3.45714	0.045	6.77089	0.972764	133.39
9860	0	3.45714	0.045	6.77725	0.97246	143.673
9850	0	3.45714	0.045	6.78362	0.972155	153.96
9840	0	3.45714	0.045	6.79	0.971851	164.249
9830	0	3.45714	0.045	6.79639	0.971546	174.542
9820	0	3.45714	0.045	6.80279	0.971241	184.838
9810	0	3.45714	0.045	6.8092	0.970936	195.138
9800	0	3.45714	0.045	6.81562	0.970631	205.44
9790	0	3.45714	0.045	6.82205	0.970326	215.746
9780	0	3.45714	0.045	6.82849	0.970021	226.055
9770	0	3.45714	0.045	6.83494	0.969716	236.367
9760	0	3.45714	0.045	6.8414	0.969411	246.683
9750	0	3.45714	0.045	6.84787	0.969105	257.002
9740	0	3.45714	0.045	6.85435	0.9688	267.324
9730	0	3.45714	0.045	6.86084	0.968494	277.649
9720	0	3.45714	0.045	6.86734	0.968189	287.977
9710	0	3.45714	0.045	6.87385	0.967883	298.309
9700	0	3.45714	0.045	6.88037	0.967577	308.644
9690	0	3.45714	0.045	6.8869	0.967271	318.983
9680	0	3.45714	0.045	6.89344	0.966965	329.324
9670	0	3.45714	0.045	6.89999	0.966659	339.669
9660	0	3.45714	0.045	6.90656	0.966353	350.018
9650	0	3.45714	0.045	6.91313	0.966046	360.369
9640	0	3.45714	0.045	6.91971	0.96574	370.724
9630	0	3.45714	0.045	6.92631	0.965433	381.082
9620	0	3.45714	0.045	6.93291	0.965127	391.443
9610	0	3.45714	0.045	6.93952	0.96482	401.808
9600	0	3.45714	0.045	6.94615	0.964513	412.176
9590	0	3.45714	0.045	6.95278	0.964206	422.547
9580	0	3.45714	0.045	6.95943	0.963899	432.921
9570	0	3.45714	0.045	6.96609	0.963592	443.299
9560	0	3.45714	0.045	6.97275	0.963285	453.68
9550	0	3.45714	0.045	6.97943	0.962978	464.065
9540	0	3.45714	0.045	6.98612	0.96267	474.453
9530	0	3.45714	0.045	6.99282	0.962363	484.844
9520	0	3.45714	0.045	6.99953	0.962055	495.238
9510	0	3.45714	0.045	7.00625	0.961747	505.636
9500	0	3.45714	0.045	7.01298	0.96144	516.037
9490	0	3.45714	0.045	7.01972	0.961132	526.441
9480	0	3.45714	0.045	7.02647	0.960824	536.849
9470	0	3.45714	0.045	7.03324	0.960516	547.26
9460	0	3.45714	0.045	7.04001	0.960207	557.675
9450	0	3.45714	0.045	7.0468	0.959899	568.092
9440	0	3.45714	0.045	7.05359	0.959591	578.513
9430	0	3.45714	0.045	7.0604	0.959282	588.938
9420	0	3.45714	0.045	7.06722	0.958974	599.366
9410	0	3.45714	0.045	7.07405	0.958665	609.797
9400	0	3.45714	0.045	7.08089	0.958356	620.231
9390	0	3.45714	0.045	7.08774	0.958047	630.669
9380	0	3.45714	0.045	7.0946	0.957738	641.111
9370	0	3.45714	0.045	7.10147	0.957429	651.555
9360	0	3.45714	0.045	7.10836	0.95712	662.003
9350	0	3.45714	0.045	7.11526	0.956811	672.455
9340	0	3.45714	0.045	7.12216	0.956501	682.909
9330	0	3.45714	0.045	7.12908	0.956192	693.368
9320	0	3.45714	0.045	7.13601	0.955882	703.829
9310	0	3.45714	0.045	7.14295	0.955572	714.294
9300	0	3.45714	0.045	7.1499	0.955263	724.762
9290	0	3.45714	0.045	7.15687	0.954953	735.234
9280	0	3.45714	0.045	7.16384	0.954643	745.709
9270	0	3.45714	0.045	7.17083	0.954333	756.188
9260	0	3.45714	0.045	7.17783	0.954022	766.67
9250	0	3.45714	0.045	7.18484	0.953712	777.155
9240	0	3.45714	0.045	7.19186	0.953401	787.644
9230	0	3.45714	0.045	7.19889	0.953091	798.136
9220	0	3.45714	0.045	7.20593	0.95278	808.632
9210	0	3.45714	0.045	7.21299	0.95247	819.131
9200	0	3.45714	0.045	7.22006	0.952159	829.633
9190	0	3.45714	0.045	7.22713	0.951848	840.139
9180	0	3.45714	0.045	7.23422	0.951537	850.648
9170	0	3.45714	0.045	7.24133	0.951225	861.161
9160	0	3.45714	0.045	7.24844	0.950914	871.677
9150	0	3.45714	0.045	7.25557	0.950603	882.197
9140	0	3.45714	0.045	7.2627	0.950291	892.72
9130	0	3.45714	0.045	7.26985	0.94998	903.246
9120	0	3.45714	0.045	7.27701	0.949668	913.776
9110	0	3.45714	0.045	7.28419	0.949356	924.31
9100	0	3.45714	0.045	7.29137	0.949044	934.847
9090	0	3.45714	0.045	7.29857	0.948732	945.387
9080	0	3.45714	0.045	7.30578	0.94842	955.931
9070	0	3.45714	0.045	7.313	0.948108	966.478
9060	0	3.45714	0.045	7.32023	0.947795	977.029
9050	0	3.45714	0.045	7.32748	0.947483	987.583
9040	0	3.45714	0.045	7.33473	0.94717	998.141
9030	0	3.45714	0.045	7.342	0.946858	1008.7
9020	0	3.45714	0.045	7.34928	0.946545	1019.27
9010	0	3.45714	0.045	7.35658	0.946232	1029.84
9000	0	3.45714	0.045	7.36388	0.945919	1040.41
8990	0	3.45714	0.045	7.3712	0.945606	1050.98
8980	0	3.45714	0.045	7.37853	0.945292	1061.56
8970	0	3.45714	0.045	7.38588	0.944979	1072.14
8960	0	3.45714	0.045	7.39323	0.944666	1082.73
8950	0	3.45714	0.045	7.4006	0.944352	1093.32
8940	0	3.45714	0.045	7.40798	0.944038	1103.91
8930	0	3.45714	0.045	7.41537	0.943724	1114.51
8920	0	3.45714	0.045	7.42278	0.943411	1125.11
8910	0	3.45714	0.045	7.43019	0.943096	1135.71
8900	0	3.45714	0.045	7.43762	0.942782	1146.32
8890	0	3.45714	0.045	7.44507	0.942468	1156.93
8880	0	3.45714	0.045	7.45252	0.942154	1167.54
8870	0	3.45714	0.045	7.45999	0.941839	1178.16
8860	0	3.45714	0.045	7.46747	0.941525	1188.78
8850	0	3.45714	0.045	7.47496	0.94121	1199.41
8840	0	3.45714	0.045	7.48247	0.940895	1210.03
8830	0	3.45714	0.045	7.48999	0.94058	1220.67
8820	0	3.45714	0.045	7.49752	0.940265	1231.3
8810	0	3.45714	0.045	7.50507	0.93995	1241.94
8800	0	3.45714	0.045	7.51262	0.939634	1252.58
8790	0	3.45714	0.045	7.52019	0.939319	1263.23
8780	0	3.45714	0.045	7.52778	0.939004	1273.88
8770	0	3.45714	0.045	7.53537	0.938688	1284.53
8760	0	3.45714	0.045	7.54298	0.938372	1295.19
8750	0	3.45714	0.045	7.55061	0.938056	1305.85
8740	0	3.45714	0.045	7.55824	0.93774	1316.51
8730	0	3.45714	0.045	7.56589	0.937424	1327.18
8720	0	3.45714	0.045	7.57355	0.937108	1337.85
8710	0	3.45714	0.045	7.58123	0.936792	1348.53
8700	0	3.45714	0.045	7.58892	0.936475	1359.2
8690	0	3.45714	0.045	7.59662	0.936158	1369.89
8680	0	3.45714	0.045	7.60434	0.935842	1380.57
8670	0	3.45714	0.045	7.61206	0.935525	1391.26
8660	0	3.45714	0.045	7.61981	0.935208	1401.95
8650	0	3.45714	0.045	7.62756	0.934891	1412.65
8640	0	3.45714	0.045	7.63533	0.934574	1423.35
8630	0	3.45714	0.045	7.64311	0.934256	1434.05
8620	0	3.45714	0.045	7.65091	0.933939	1444.76
8610	0	3.45714	0.045	7.65872	0.933621	1455.47
8600	0	3.45714	0.045	7.66654	0.933304	1466.19
8590	0	3.45714	0.045	7.67438	0.932986	1476.9
8580	0	3.45714	0.045	7.68223	0.932668	1487.63
8570	0	3.45714	0.045	7.6901	0.93235	1498.35
8560	0	3.45714	0.045	7.69797	0.932032	1509.08
8550	0	3.45714	0.045	7.70587	0.931713	1519.81
8540	0	3.45714	0.045	7.71377	0.931395	1530.55
8530	0	3.45714	0.045	7.72169	0.931076	1541.29
8520	0	3.45714	0.045	7.72963	0.930758	1552.03
8510	0	3.45714	0.045	7.73757	0.930439	1562.78
8500	0	3.45714	0.045	7.74554	0.93012	1573.53
8490	0	3.45714	0.045	7.75351	0.929801	1584.29
8480	0	3.45714	0.045	7.7615	0.929482	1595.05
8470	0	3.45714	0.045	7.76951	0.929163	1605.81
8460	0	3.45714	0.045	7.77752	0.928843	1616.58
8450	0	3.45714	0.045	7.78556	0.928524	1627.35
8440	0	3.45714	0.045	7.7936	0.928204	1638.12
8430	0	3.45714	0.045	7.80167	0.927884	1648.9
8420	0	3.45714	0.045	7.80974	0.927564	1659.68
8410	0	3.45714	0.045	7.81783	0.927244	1670.46
8400	0	3.45714	0.045	7.82593	0.926924	1681.25
8390	0	3.45714	0.045	7.83405	0.926604	1692.04
8380	0	3.45714	0.045	7.84219	0.926283	1702.84
8370	0	3.45714	0.045	7.85033	0.925963	1713.64
8360	0	3.45714	0.045	7.8585	0.925642	1724.44
8350	0	3.45714	0.045	7.86667	0.925321	1735.25
8340	0	3.45714	0.045	7.87487	0.925	1746.06
8330	0	3.45714	0.045	7.88307	0.924679	1756.87
8320	0	3.45714	0.045	7.89129	0.924358	1767.69
8310	0	3.45714	0.045	7.89953	0.924036	1778.51
8300	0	3.45714	0.045	7.90778	0.923715	1789.34
8290	0	3.45714	0.045	7.91605	0.923393	1800.17
8280	0	3.45714	0.045	7.92433	0.923072	1811
8270	0	3.45714	0.045	7.93262	0.92275	1821.84
8260	0	3.45714	0.045	7.94093	0.922428	1832.68
8250	0	3.45714	0.045	7.94926	0.922106	1843.53
8240	0	3.45714	0.045	7.9576	0.921783	1854.37
8230	0	3.45714	0.045	7.96595	0.921461	1865.23
8220	0	3.45714	0.045	7.97432	0.921138	1876.08
8210	0	3.45714	0.045	7.98271	0.920816	1886.94
8200	0	3.45714	0.045	7.99111	0.920493	1897.81
8190	0	3.45714	0.045	7.99953	0.92017	1908.67
8180	0	3.45714	0.045	8.00796	0.919847	1919.55
8170	0	3.45714	0.045	8.01641	0.919524	1930.42
8160	0	3.45714	0.045	8.02487	0.9192	1941.3
8150	0	3.45714	0.045	8.03335	0.918877	1952.18
8140	0	3.45714	0.045	8.04184	0.918553	1963.07
8130	0	3.45714	0.045	8.05035	0.918229	1973.96
8120	0	3.45714	0.045	8.05888	0.917905	1984.85
8110	0	3.45714	0.045	8.06742	0.917581	1995.75
8100	0	3.45714	0.045	8.07598	0.917257	2006.65
8090	0	3.45714	0.045	8.08455	0.916933	2017.56
8080	0	3.45714	0.045	8.09314	0.916608	2028.47
8070	0	3.45714	0.045	8.10174	0.916284	2039.38
8060	0	3.45714	0.045	8.11036	0.915959	2050.3
8050	0	3.45714	0.045	8.119	0.915634	2061.22
8040	0	3.45714	0.045	8.12765	0.915309	2072.15
8030	0	3.45714	0.045	8.13632	0.914984	2083.08
8020	0	3.45714	0.045	8.145	0.914659	2094.01
8010	0	3.45714	0.045	8.1537	0.914333	2104.95
8000	0	3.45714	0.045	8.16242	0.914008	2115.89
7990	0	3.45714	0.045	8.17115	0.913682	2126.83
7980	0	3.45714	0.045	8.1799	0.913356	2137.78
7970	0	3.45714	0.045	8.18866	0.91303	2148.73
7960	0	3.45714	0.045	8.19745	0.912704	2159.69
7950	0	3.45714	0.045	8.20624	0.912378	2170.65
7940	0	3.45714	0.045	8.21506	0.912051	2181.61
7930	0	3.45714	0.045	8.22389	0.911725	2192.58
7920	0	3.45714	0.045	8.23274	0.911398	2203.56
7910	0	3.45714	0.045	8.2416	0.911071	2214.53
7900	0	3.45714	0.045	8.25048	0.910744	2225.51
7890	0	3.45714	0.045	8.25938	0.910417	2236.5
7880	0	3.45714	0.045	8.2683	0.91009	2247.48
7870	0	3.45714	0.045	8.27723	0.909762	2258.47
7860	0	3.45714	0.045	8.28617	0.909435	2269.47
7850	0	3.45714	0.045	8.29514	0.909107	2280.47
7840	0	3.45714	0.045	8.30412	0.908779	2291.47
7830	0	3.45714	0.045	8.31312	0.908451	2302.48
7820	0	3.45714	0.045	8.32214	0.908123	2313.49
7810	0	3.45714	0.045	8.33117	0.907794	2324.51
7800	0	3.45714	0.045	8.34022	0.907466	2335.53
7790	0	3.45714	0.045	8.34929	0.907137	2346.55
7780	0	3.45714	0.045	8.35837	0.906808	2357.58
7770	0	3.45714	0.045	8.36748	0.906479	2368.61
7760	0	3.45714	0.045	8.3766	0.90615	2379.65
7750	0	3.45714	0.045	8.38573	0.905821	2390.69
7740	0	3.45714	0.045	8.39489	0.905492	2401.73
7730	0	3.45714	0.045	8.40406	0.905162	2412.78
7720	0	3.45714	0.045	8.41325	0.904833	2423.83
7710	0	3.45714	0.045	8.42246	0.904503	2434.89
7700	0	3.45714	0.045	8.43169	0.904173	2445.95
7690	0	3.45714	0.045	8.44093	0.903842	2457.01
7680	0	3.45714	0.045	8.45019	0.903512	2468.08
7670	0	3.45714	0.045	8.45947	0.903182	2479.15
7660	0	3.45714	0.045	8.46877	0.902851	2490.23
7650	0	3.45714	0.045	8.47808	0.90252	2501.31
7640	0	3.45714	0.045	8.48741	0.902189	2512.39
7630	0	3.45714	0.045	8.49676	0.901858	2523.48
7620	0	3.45714	0.045	8.50613	0.901527	2534.57
7610	0	3.45714	0.045	8.51552	0.901196	2545.67
7600	0	3.45714	0.045	8.52493	0.900864	2556.77
7590	0	3.45714	0.045	8.53435	0.900532	2567.87
7580	0	3.45714	0.045	8.54379	0.9002	2578.98
7570	0	3.45714	0.045	8.55326	0.899868	2590.09
7560	0	3.45714	0.045	8.56273	0.899536	2601.21
7550	0	3.45714	0.045	8.57223	0.899204	2612.33
7540	0	3.45714	0.045	8.58175	0.898871	2623.46
7530	0	3.45714	0.045	8.59129	0.898539	2634.59
7520	0	3.45714	0.045	8.60084	0.898206	2645.72
7510	0	3.45714	0.045	8.61041	0.897873	2656.86
7500	0	3.45714	0.045	8.62	0.89754	2668
7490	0	3.45714	0.045	8.62962	0.897206	2679.14
7480	0	3.45714	0.045	8.63925	0.896873	2690.29
7470	0	3.45714	0.045	8.64889	0.896539	2701.45
7460	0	3.45714	0.045	8.65856	0.896205	2712.61
7450	0	3.45714	0.045	8.66825	0.895871	2723.77
7440	0	3.45714	0.045	8.67796	0.895537	2734.93
7430	0	3.45714	0.045	8.68768	0.895203	2746.11
7420	0	3.45714	0.045	8.69743	0.894869	2757.28
7410	0	3.45714	0.045	8.70719	0.894534	2768.46
7400	0	3.45714	0.045	8.71698	0.894199	2779.64
7390	0	3.45714	0.045	8.72678	0.893864	2790.83
7380	0	3.45714	0.045	8.7366	0.893529	2802.02
7370	0	3.45714	0.045	8.74645	0.893194	2813.22
7360	0	3.45714	0.045	8.75631	0.892858	2824.42
7350	0	3.45714	0.045	8.76619	0.892523	2835.62
7340	0	3.45714	0.045	8.77609	0.892187	2846.83
7330	0	3.45714	0.045	8.78601	0.891851	2858.04
7320	0	3.45714	0.045	8.79596	0.891515	2869.26
7310	0	3.45714	0.045	8.80592	0.891178	2880.48
7300	0	3.45714	0.045	8.8159	0.890842	2891.71
7290	0	3.45714	0.045	8.8259	0.890505	2902.94
7280	0	3.45714	0.045	8.83593	0.890168	2914.17
7270	0	3.45714	0.045	8.84597	0.889831	2925.41
7260	0	3.45714	0.045	8.85603	0.889494	2936.65
7250	0	3.45714	0.045	8.86612	0.889157	2947.9
7240	0	3.45714	0.045	8.87622	0.888819	2959.15
7230	0	3.45714	0.045	8.88635	0.888482	2970.4
7220	0	3.45714	0.045	8.89649	0.888144	2981.66
7210	0	3.45714	0.045	8.90666	0.887806	2992.93
7200	0	3.45714	0.045	8.91685	0.887467	3004.19
7190	0	3.45714	0.045	8.92706	0.887129	3015.47
7180	0	3.45714	0.045	8.93728	0.88679	3026.74
7170	0	3.45714	0.045	8.94754	0.886452	3038.02
7160	0	3.45714	0.045	8.95781	0.886113	3049.31
7150	0	3.45714	0.045	8.9681	0.885774	3060.6
7140	0	3.45714	0.045	8.97841	0.885434	3071.89
7130	0	3.45714	0.045	8.98875	0.885095	3083.19
7120	0	3.45714	0.045	8.9991	0.884755	3094.49
7110	0	3.45714	0.045	9.00948	0.884415	3105.8
7100	0	3.45714	0.045	9.01988	0.884075	3117.11
7090	0	3.45714	0.045	9.0303	0.883735	3128.43
7080	0	3.45714	0.045	9.04074	0.883395	3139.75
7070	0	3.45714	0.045	9.05121	0.883054	3151.07
7060	0	3.45714	0.045	9.06169	0.882713	3162.4
7050	0	3.45714	0.045	9.0722	0.882372	3173.73
7040	0	3.45714	0.045	9.08273	0.882031	3185.07
7030	0	3.45714	0.045	9.09328	0.88169	3196.41
7020	0	3.45714	0.045	9.10386	0.881349	3207.76
7010	0	3.45714	0.045	9.11445	0.881007	3219.11
7000	0	3.45714	0.045	9.12507	0.880665	3230.46
6990	0	3.45714	0.045	9.13571	0.880323	3241.82
6980	0	3.45714	0.045	9.14637	0.879981	3253.19
6970	0	3.45714	0.045	9.15706	0.879638	3264.56
6960	0	3.45714	0.045	9.16777	0.879296	3275.93
6950	0	3.45714	0.045	9.1785	0.878953	3287.31
6940	0	3.45714	0.045	9.18925	0.87861	3298.69
6930	0	3.45714	0.045	9.20003	0.878267	3310.07
6920	0	3.45714	0.045	9.21083	0.877923	3321.46
6910	0	3.45714	0.045	9.22165	0.87758	3332.86
6900	0	3.45714	0.045	9.23249	0.877236	3344.26
6890	0	3.45714	0.045	9.24336	0.876892	3355.66
6880	0	3.45714	0.045	9.25425	0.876548	3367.07
6870	0	3.45714	0.045	9.26517	0.876204	3378.48
6860	0	3.45714	0.045	9.27611	0.875859	3389.9
6850	0	3.45714	0.045	9.28707	0.875514	3401.32
6840	0	3.45714	0.045	9.29805	0.87517	3412.75
6830	0	3.45714	0.045	9.30906	0.874824	3424.18
6820	0	3.45714	0.045	9.32009	0.874479	3435.62
6810	0	3.45714	0.045	9.33115	0.874134	3447.05
6800	0	3.45714	0.045	9.34223	0.873788	3458.5
6790	0	3.45714	0.045	9.35333	0.873442	3469.95
6780	0	3.45714	0.045	9.36446	0.873096	3481.4
6770	0	3.45714	0.045	9.37561	0.87275	3492.86
6760	0	3.45714	0.045	9.38678	0.872403	3504.32
6750	0	3.45714	0.045	9.39798	0.872056	3515.79
6740	0	3.45714	0.045	9.40921	0.87171	3527.26
6730	0	3.45714	0.045	9.42046	0.871362	3538.74
6720	0	3.45714	0.045	9.43173	0.871015	3550.22
6710	0	3.45714	0.045	9.44303	0.870668	3561.7
6700	0	3.45714	0.045	9.45435	0.87032	3573.19
6690	0	3.45714	0.045	9.4657	0.869972	3584.69
6680	0	3.45714	0.045	9.47707	0.869624	3596.19
6670	0	3.45714	0.045	9.48847	0.869276	3607.69
6660	0	3.45714	0.045	9.49989	0.868927	3619.2
6650	0	3.45714	0.045	9.51134	0.868578	3630.71
6640	0	3.45714	0.045	9.52281	0.868229	3642.23
6630	0	3.45714	0.045	9.53431	0.86788	3653.75
6620	0	3.45714	0.045	9.54583	0.867531	3665.28
6610	0	3.45714	0.045	9.55738	0.867181	3676.81
6600	0	3.45714	0.045	9.56895	0.866831	3688.35
6590	0	3.45714	0.045	9.58055	0.866481	3699.89
6580	0	3.45714	0.045	9.59218	0.866131	3711.43
6570	0	3.45714	0.045	9.60383	0.865781	3722.98
6560	0	3.45714	0.045	9.61551	0.86543	3734.54
6550	0	3.45714	0.045	9.62721	0.865079	3746.1
6540	0	3.45714	0.045	9.63894	0.864728	3757.66
6530	0	3.45714	0.045	9.6507	0.864377	3769.23
6520	0	3.45714	0.045	9.66248	0.864026	3780.81
6510	0	3.45714	0.045	9.67429	0.863674	3792.38
6500	0	3.45714	0.045	9.68613	0.863322	3803.97
6490	0	3.45714	0.045	9.69799	0.86297	3815.56
6480	0	3.45714	0.045	9.70988	0.862618	3827.15
6470	0	3.45714	0.045	9.72179	0.862265	3838.75
6460	0	3.45714	0.045	9.73373	0.861912	3850.35
6450	0	3.45714	0.045	9.7457	0.861559	3861.95
6440	0	3.45714	0.045	9.7577	0.861206	3873.57
6430	0	3.45714	0.045	9.76972	0.860852	3885.18
6420	0	3.45714	0.045	9.78178	0.860499	3896.8
6410	0	3.45714	0.045	9.79385	0.860145	3908.43
6400	0	3.45714	0.045	9.80596	0.859791	3920.06
6390	0	3.45714	0.045	9.81809	0.859436	3931.7
6380	0	3.45714	0.045	9.83026	0.859082	3943.34
6370	0	3.45714	0.045	9.84244	0.858727	3954.98
6360	0	3.45714	0.045	9.85466	0.858372	3966.63
6350	0	3.45714	0.045	9.86691	0.858017	3978.29
6340	0	3.45714	0.045	9.87918	0.857661	3989.95
6330	0	3.45714	0.045	9.89148	0.857306	4001.61
6320	0	3.45714	0.045	9.90381	0.85695	4013.28
6310	0	3.45714	0.045	9.91617	0.856594	4024.95
6300	0	3.45714	0.045	9.92856	0.856237	4036.63
6290	0	3.45714	0.045	9.94098	0.855881	4048.32
6280	0	3.45714	0.045	9.95342	0.855524	4060.01
6270	0	3.45714	0.045	9.96589	0.855167	4071.7
6260	0	3.45714	0.045	9.9784	0.854809	4083.4
6250	0	3.45714	0.045	9.99093	0.854452	4095.1
6240	0	3.45714	0.045	10.0035	0.854094	4106.81
6230	0	3.45714	0.045	10.0161	0.853736	4118.52
6220	0	3.45714	0.045	10.0287	0.853378	4130.24
6210	0	3.45714	0.045	10.0413	0.853019	4141.96
6200	0	3.45714	0.045	10.054	0.85266	4153.69
6190	0	3.45714	0.045	10.0667	0.852301	4165.42
6180	0	3.45714	0.045	10.0795	0.851942	4177.16
6170	0	3.45714	0.045	10.0922	0.851583	4188.91
6160	0	3.45714	0.045	10.105	0.851223	4200.65
6150	0	3.45714	0.045	10.1179	0.850863	4212.41
6140	0	3.45714	0.045	10.1307	0.850503	4224.16
6130	0	3.45714	0.045	10.1436	0.850143	4235.93
6120	0	3.45714	0.045	10.1565	0.849782	4247.69
6110	0	3.45714	0.045	10.1695	0.849421	4259.47
6100	0	3.45714	0.045	10.1825	0.84906	4271.24
6090	0	3.45714	0.045	10.1955	0.848698	4283.03
6080	0	3.45714	0.045	10.2085	0.848337	4294.82
6070	0	3.45714	0.045	10.2216	0.847975	4306.61
6060	0	3.45714	0.045	10.2347	0.847613	4318.41
6050	0	3.45714	0.045	10.2479	0.84725	4330.21
6040	0	3.45714	0.045	10.261	0.846888	4342.02
6030	0	3.45714	0.045	10.2742	0.846525	4353.83
6020	0	3.45714	0.045	10.2875	0.846162	4365.65
6010	0	3.45714	0.045	10.3007	0.845798	4377.47
6000	0	3.45714	0.045	10.314	0.845435	4389.3
5990	0	3.45714	0.045	10.3274	0.845071	4401.13
5980	0	3.45714	0.045	10.3407	0.844706	4412.97
5970	0	3.45714	0.045	10.3541	0.844342	4424.81
5960	0	3.45714	0.045	10.3676	0.843977	4436.66
5950	0	3.45714	0.045	10.381	0.843612	4448.52
5940	0	3.45714	0.045	10.3945	0.843247	4460.38
5930	0	3.45714	0.045	10.408	0.842882	4472.24
5920	0	3.45714	0.045	10.4216	0.842516	4484.11
5910	0	3.45714	0.045	10.4352	0.84215	4495.98
5900	0	3.45714	0.045	10.4488	0.841784	4507.86
5890	0	3.45714	0.045	10.4625	0.841417	4519.75
5880	0	3.45714	0.045	10.4762	0.84105	4531.64
5870	0	3.45714	0.045	10.4899	0.840683	4543.53
5860	0	3.45714	0.045	10.5037	0.840316	4555.43
5850	0	3.45714	0.045	10.5175	0.839948	4567.34
5840	0	3.45714	0.045	10.5313	0.839581	4579.25
5830	0	3.45714	0.045	10.5451	0.839213	4591.17
5820	0	3.45714	0.045	10.559	0.838844	4603.09
5810	0	3.45714	0.045	10.573	0.838475	4615.01
5800	0	3.45714	0.045	10.5869	0.838107	4626.94
5790	0	3.45714	0.045	10.601	0.837737	4638.88
5780	0	3.45714	0.045	10.615	0.837368	4650.82
5770	0	3.45714	0.045	10.6291	0.836998	4662.77
5760	0	3.45714	0.045	10.6432	0.836628	4674.72
5750	0	3.45714	0.045	10.6573	0.836258	4686.68
5740	0	3.45714	0.045	10.6715	0.835887	4698.65
5730	0	3.45714	0.045	10.6857	0.835516	4710.61
5720	0	3.45714	0.045	10.7	0.835145	4722.59
5710	0	3.45714	0.045	10.7143	0.834774	4734.57
5700	0	3.45714	0.045	10.7286	0.834402	4746.55
5690	0	3.45714	0.045	10.7429	0.83403	4758.54
5680	0	3.45714	0.045	10.7573	0.833658	4770.54
5670	0	3.45714	0.045	10.7718	0.833285	4782.54
5660	0	3.45714	0.045	10.7862	0.832912	4794.54
5650	0	3.45714	0.045	10.8008	0.832539	4806.56
5640	0	3.45714	0.045	10.8153	0.832166	4818.57
5630	0	3.45714	0.045	10.8299	0.831792	4830.59
5620	0	3.45714	0.045	10.8445	0.831418	4842.62
5610	0	3.45714	0.045	10.8592	0.831044	4854.66
5600	0	3.45714	0.045	10.8739	0.830669	4866.69
5590	0	3.45714	0.045	10.8886	0.830294	4878.74
5580	0	3.45714	0.045	10.9034	0.829919	4890.79
5570	0	3.45714	0.045	10.9182	0.829544	4902.84
5560	0	3.45714	0.045	10.933	0.829168	4914.9
5550	0	3.45714	0.045	10.9479	0.828792	4926.97
5540	0	3.45714	0.045	10.9628	0.828416	4939.04
5530	0	3.45714	0.045	10.9778	0.828039	4951.12
5520	0	3.45714	0.045	10.9928	0.827662	4963.2
5510	0	3.45714	0.045	11.0079	0.827285	4975.29
5500	0	3.45714	0.045	11.023	0.826907	4987.38
5490	0	3.45714	0.045	11.0381	0.82653	4999.48
5480	0	3.45714	0.045	11.0532	0.826151	5011.58
5470	0	3.45714	0.045	11.0684	0.825773	5023.69
5460	0	3.45714	0.045	11.0837	0.825394	5035.81
5450	0	3.45714	0.045	11.099	0.825015	5047.93
5440	0	3.45714	0.045	11.1143	0.824636	5060.05
5430	0	3.45714	0.045	11.1297	0.824256	5072.19
5420	0	3.45714	0.045	11.1451	0.823876	5084.32
5410	0	3.45714	0.045	11.1605	0.823496	5096.47
5400	0	3.45714	0.045	11.176	0.823115	5108.62
5390	0	3.45714	0.045	11.1915	0.822734	5120.77
5380	0	3.45714	0.045	11.2071	0.822353	5132.93
5370	0	3.45714	0.045	11.2227	0.821971	5145.1
5360	0	3.45714	0.045	11.2384	0.821589	5157.27
5350	0	3.45714	0.045	11.2541	0.821207	5169.45
5340	0	3.45714	0.045	11.2698	0.820825	5181.63
5330	0	3.45714	0.045	11.2856	0.820442	5193.82
5320	0	3.45714	0.045	11.3014	0.820059	5206.01
5310	0	3.45714	0.045	11.3173	0.819675	5218.21
5300	0	3.45714	0.045	11.3332	0.819291	5230.42
5290	0	3.45714	0.045	11.3492	0.818907	5242.63
5280	0	3.45714	0.045	11.3652	0.818523	5254.85
5270	0	3.45714	0.045	11.3812	0.818138	5267.07
5260	0	3.45714	0.045	11.3973	0.817753	5279.3
5250	0	3.45714	0.045	11.4134	0.817367	5291.53
5240	0	3.45714	0.045	11.4296	0.816981	5303.77
5230	0	3.45714	0.045	11.4458	0.816595	5316.02
5220	0	3.45714	0.045	11.4621	0.816209	5328.27
5210	0	3.45714	0.045	11.4784	0.815822	5340.53
5200	0	3.45714	0.045	11.4948	0.815435	5352.79
5190	0	3.45714	0.045	11.5112	0.815047	5365.06
5180	0	3.45714	0.045	11.5276	0.81466	5377.34
5170	0	3.45714	0.045	11.5441	0.814271	5389.62
5160	0	3.45714	0.045	11.5607	0.813883	5401.9
5150	0	3.45714	0.045	11.5773	0.813494	5414.2
5140	0	3.45714	0.045	11.5939	0.813105	5426.49
5130	0	3.45714	0.045	11.6106	0.812715	5438.8
5120	0	3.45714	0.045	11.6273	0.812325	5451.11
5110	0	3.45714	0.045	11.6441	0.811935	5463.43
5100	0	3.45714	0.045	11.6609	0.811545	5475.75
5090	0	3.45714	0.045	11.6778	0.811154	5488.08
5080	0	3.45714	0.045	11.6947	0.810762	5500.41
5070	0	3.45714	0.045	11.7116	0.810371	5512.75
5060	0	3.45714	0.045	11.7286	0.809979	5525.1
5050	0	3.45714	0.045	11.7457	0.809586	5537.45
5040	0	3.45714	0.045	11.7628	0.809194	5549.81
5030	0	3.45714	0.045	11.78	0.8088	5562.17
5020	0	3.45714	0.045	11.7972	0.808407	5574.54
5010	0	3.45714	0.045	11.8144	0.808013	5586.92
5000	0	3.45714	0.045	11.8317	0.807619	5599.3
4990	0	3.45714	0.045	11.8491	0.807224	5611.69
4980	0	3.45714	0.045	11.8665	0.80683	5624.08
4970	0	3.45714	0.045	11.884	0.806434	5636.48
4960	0	3.45714	0.045	11.9015	0.806039	5648.89
4950	0	3.45714	0.045	11.919	0.805643	5661.3
4940	0	3.45714	0.045	11.9366	0.805246	5673.72
4930	0	3.45714	0.045	11.9543	0.804849	5686.14
4920	0	3.45714	0.045	11.972	0.804452	5698.57
4910	0	3.45714	0.045	11.9898	0.804055	5711.01
4900	0	3.45714	0.045	12.0076	0.803657	5723.45
4890	0	3.45714	0.045	12.0255	0.803259	5735.9
4880	0	3.45714	0.045	12.0434	0.80286	5748.36
4870	0	3.45714	0.045	12.0614	0.802461	5760.82
4860	0	3.45714	0.045	12.0794	0.802061	5773.29
4850	0	3.45714	0.045	12.0975	0.801662	5785.76
4840	0	3.45714	0.045	12.1156	0.801261	5798.24
4830	0	3.45714	0.045	12.1338	0.800861	5810.73
4820	0	3.45714	0.045	12.1521	0.80046	5823.22
4810	0	3.45714	0.045	12.1704	0.800058	5835.72
4800	0	3.45714	0.045	12.1887	0.799657	5848.23
4790	0	3.45714	0.045	12.2071	0.799254	5860.74
4780	0	3.45714	0.045	12.2256	0.798852	5873.26
4770	0	3.45714	0.045	12.2441	0.798449	5885.78
4760	0	3.45714	0.045	12.2627	0.798045	5898.31
4750	0	3.45714	0.045	12.2813	0.797642	5910.85
4740	0	3.45714	0.045	12.3	0.797237	5923.39
4730	0	3.45714	0.045	12.3188	0.796833	5935.94
4720	0	3.45714	0.045	12.3376	0.796428	5948.5
4710	0	3.45714	0.045	12.3564	0.796022	5961.06
4700	0	3.45714	0.045	12.3753	0.795617	5973.63
4690	0	3.45714	0.045	12.3943	0.79521	5986.2
4680	0	3.45714	0.045	12.4133	0.794804	5998.78
4670	0	3.45714	0.045	12.4324	0.794397	6011.37
4660	0	3.45714	0.045	12.4516	0.793989	6023.97
4650	0	3.45714	0.045	12.4708	0.793581	6036.57
4640	0	3.45714	0.045	12.4901	0.793173	6049.18
4630	0	3.45714	0.045	12.5094	0.792764	6061.79
4620	0	3.45714	0.045	12.5288	0.792355	6074.41
4610	0	3.45714	0.045	12.5482	0.791945	6087.04
4600	0	3.45714	0.045	12.5677	0.791535	6099.67
4590	0	3.45714	0.045	12.5873	0.791125	6112.31
4580	0	3.45714	0.045	12.607	0.790714	6124.96
4570	0	3.45714	0.045	12.6266	0.790303	6137.61
4560	0	3.45714	0.045	12.6464	0.789891	6150.27
4550	0	3.45714	0.045	12.6662	0.789479	6162.94
4540	0	3.45714	0.045	12.6861	0.789066	6175.61
4530	0	3.45714	0.045	12.7061	0.788653	6188.29
4520	0	3.45714	0.045	12.7261	0.788239	6200.98
4510	0	3.45714	0.045	12.7461	0.787825	6213.67
4500	0	3.45714	0.045	12.7663	0.787411	6226.37
4490	0	3.45714	0.045	12.7865	0.786996	6239.08
4480	0	3.45714	0.045	12.8067	0.786581	6251.79
4470	0	3.45714	0.045	12.8271	0.786165	6264.51
4460	0	3.45714	0.045	12.8475	0.785749	6277.24
4450	0	3.45714	0.045	12.8679	0.785332	6289.97
4440	0	3.45714	0.045	12.8885	0.784915	6302.71
4430	0	3.45714	0.045	12.909	0.784497	6315.46
4420	0	3.45714	0.045	12.9297	0.784079	6328.21
4410	0	3.45714	0.045	12.9504	0.783661	6340.97
4400	0	3.45714	0.045	12.9712	0.783242	6353.74
4390	0	3.45714	0.045	12.9921	0.782822	6366.51
4380	0	3.45714	0.045	13.013	0.782402	6379.3
4370	0	3.45714	0.045	13.034	0.781982	6392.08
4360	0	3.45714	0.045	13.0551	0.781561	6404.88
4350	0	3.45714	0.045	13.0762	0.781139	6417.68
4340	0	3.45714	0.045	13.0975	0.780717	6430.49
4330	0	3.45714	0.045	13.1187	0.780295	6443.3
4320	0	3.45714	0.045	13.1401	0.779872	6456.13
4310	0	3.45714	0.045	13.1615	0.779449	6468.96
4300	0	3.45714	0.045	13.183	0.779025	6481.79
4290	0	3.45714	0.045	13.2046	0.778601	6494.64
4280	0	3.45714	0.045	13.2262	0.778176	6507.49
4270	0	3.45714	0.045	13.2479	0.777751	6520.35
4260	0	3.45714	0.045	13.2697	0.777325	6533.21
4250	0	3.45714	0.045	13.2915	0.776899	6546.08
4240	0	3.45714	0.045	13.3135	0.776472	6558.96
4230	0	3.45714	0.045	13.3355	0.776044	6571.85
4220	0	3.45714	0.045	13.3576	0.775617	6584.74
4210	0	3.45714	0.045	13.3797	0.775188	6597.64
4200	0	3.45714	0.045	13.4019	0.77476	6610.55
4190	0	3.45714	0.045	13.4242	0.77433	6623.46
4180	0	3.45714	0.045	13.4466	0.7739	6636.38
4170	0	3.45714	0.045	13.4691	0.77347	6649.31
4160	0	3.45714	0.045	13.4916	0.773039	6662.25
4150	0	3.45714	0.045	13.5142	0.772608	6675.19
4140	0	3.45714	0.045	13.5369	0.772176	6688.14
4130	0	3.45714	0.045	13.5597	0.771743	6701.1
4120	0	3.45714	0.045	13.5826	0.77131	6714.06
4110	0	3.45714	0.045	13.6055	0.770876	6727.04
4100	0	3.45714	0.045	13.6285	0.770442	6740.02
4090	0	3.45714	0.045	13.6516	0.770008	6753
4080	0	3.45714	0.045	13.6748	0.769573	6766
4070	0	3.45714	0.045	13.698	0.769137	6779
4060	0	3.45714	0.045	13.7214	0.768701	6792.01
4050	0	3.45714	0.045	13.7448	0.768264	6805.02
4040	0	3.45714	0.045	13.7683	0.767826	6818.05
4030	0	3.45714	0.045	13.7919	0.767388	6831.08
4020	0	3.45714	0.045	13.8155	0.76695	6844.12
4010	0	3.45714	0.045	13.8393	0.766511	6857.16
4000	0	3.45714	0.045	13.8631	0.766071	6870.22
3990	0	3.45714	0.045	13.887	0.765631	6883.28
3980	0	3.45714	0.045	13.9111	0.76519	6896.35
3970	0	3.45714	0.045	13.9351	0.764749	6909.42
3960	0	3.45714	0.045	13.9593	0.764307	6922.51
3950	0	3.45714	0.045	13.9836	0.763865	6935.6
3940	0	3.45714	0.045	14.008	0.763422	6948.7
3930	0	3.45714	0.045	14.0324	0.762978	6961.8
3920	0	3.45714	0.045	14.057	0.762534	6974.92
3910	0	3.45714	0.045	14.0816	0.762089	6988.04
3900	0	3.45714	0.045	14.1063	0.761644	7001.17
3890	0	3.45714	0.045	14.1311	0.761198	7014.31
3880	0	3.45714	0.045	14.156	0.760751	7027.45
3870	0	3.45714	0.045	14.181	0.760304	7040.6
3860	0	3.45714	0.045	14.2061	0.759856	7053.76
3850	0	3.45714	0.045	14.2313	0.759408	7066.93
3840	0	3.45714	0.045	14.2565	0.758959	7080.11
3830	0	3.45714	0.045	14.2819	0.758509	7093.29
3820	0	3.45714	0.045	14.3074	0.758059	7106.48
3810	0	3.45714	0.045	14.3329	0.757608	7119.68
3800	0	3.45714	0.045	14.3586	0.757157	7132.89
3790	0	3.45714	0.045	14.3843	0.756704	7146.11
3780	0	3.45714	0.045	14.4102	0.756252	7159.33
3770	0	3.45714	0.045	14.4361	0.755798	7172.56
3760	0	3.45714	0.045	14.4622	0.755344	7185.8
3750	0	3.45714	0.045	14.4883	0.75489	7199.05
3740	0	3.45714	0.045	14.5146	0.754434	7212.3
3730	0	3.45714	0.045	14.5409	0.753979	7225.56
3720	0	3.45714	0.045	14.5674	0.753522	7238.83
3710	0	3.45714	0.045	14.5939	0.753065	7252.11
3700	0	3.45714	0.045	14.6206	0.752607	7265.4
3690	0	3.45714	0.045	14.6473	0.752148	7278.7
3680	0	3.45714	0.045	14.6742	0.751689	7292
3670	0	3.45714	0.045	14.7011	0.751229	7305.31
3660	0	3.45714	0.045	14.7282	0.750769	7318.63
3650	0	3.45714	0.045	14.7554	0.750308	7331.96
3640	0	3.45714	0.045	14.7827	0.749846	7345.29
3630	0	3.45714	0.045	14.81	0.749383	7358.64
3620	0	3.45714	0.045	14.8375	0.74892	7371.99
3610	0	3.45714	0.045	14.8652	0.748456	7385.35
3600	0	3.45714	0.045	14.8929	0.747992	7398.72
3590	0	3.45714	0.045	14.9207	0.747526	7412.1
3580	0	3.45714	0.045	14.9486	0.74706	7425.48
3570	0	3.45714	0.045	14.9767	0.746594	7438.88
3560	0	3.45714	0.045	15.0049	0.746126	7452.28
3550	0	3.45714	0.045	15.0331	0.745658	7465.69
3540	0	3.45714	0.045	15.0615	0.745189	7479.11
3530	0	3.45714	0.045	15.09	0.74472	7492.54
3520	0	3.45714	0.045	15.1186	0.744249	7505.98
3510	0	3.45714	0.045	15.1474	0.743778	7519.42
3500	0	3.45714	0.045	15.1762	0.743307	7532.87
3490	0	3.45714	0.045	15.2052	0.742834	7546.34
3480	0	3.45714	0.045	15.2343	0.742361	7559.81
3470	0	3.45714	0.045	15.2635	0.741887	7573.29
3460	0	3.45714	0.045	15.2929	0.741413	7586.77
3450	0	3.45714	0.045	15.3223	0.740937	7600.27
3440	0	3.45714	0.045	15.3519	0.740461	7613.77
3430	0	3.45714	0.045	15.3816	0.739984	7627.29
3420	0	3.45714	0.045	15.4114	0.739506	7640.81
3410	0	3.45714	0.0451485	15.452	0.738858	7654.35
3400	0	3.45714	0.0454755	15.5057	0.738005	7667.9
3390	0	3.45714	0.0458029	15.5596	0.737151	7681.46
3380	0	3.45714	0.0461304	15.6138	0.736297	7695.04
3370	0	3.45714	0.0464582	15.6684	0.735442	7708.64
3360	0	3.45714	0.0467863	15.7232	0.734586	7722.25
3350	0	3.45714	0.0471146	15.7783	0.73373	7735.88
3340	0	3.45714	0.0474432	15.8337	0.732873	7749.53
3330	0	3.45714	0.047772	15.8895	0.732015	7763.19
3320	0	3.45714	0.0481011	15.9455	0.731156	7776.87
3310	0	3.45714	0.0484305	16.0018	0.730297	7790.56
3300	0	3.45714	0.0487601	16.0585	0.729437	7804.27
3290	0	3.45714	0.04909	16.1155	0.728576	7817.99
3280	0	3.45714	0.0494201	16.1728	0.727715	7831.73
3270	0	3.45714	0.0497505	16.2304	0.726853	7845.49
3260	0	3.45714	0.0500812	16.2883	0.72599	7859.27
3250	0	3.45714	0.0504121	16.3466	0.725126	7873.06
3240	0	3.45714	0.0507434	16.4052	0.724262	7886.86
3230	0	3.45714	0.0510748	16.4641	0.723397	7900.69
3220	0	3.45714	0.0514066	16.5234	0.722531	7914.53
3210	0	3.45714	0.0517386	16.5829	0.721665	7928.39
3200	0	3.45714	0.0520709	16.6429	0.720798	7942.26
3190	0	3.45714	0.0524035	16.7031	0.71993	7956.15
3180	0	3.45714	0.0527364	16.7638	0.719061	7970.06
3170	0	3.45714	0.0530695	16.8247	0.718191	7983.98
3160	0	3.45714	0.0534029	16.886	0.717321	7997.92
3150	0	3.45714	0.0537366	16.9477	0.71645	8011.88
3140	0	3.45714	0.0540706	17.0097	0.715578	8025.85
3130	0	3.45714	0.0544049	17.0721	0.714705	8039.84
3120	0	3.45714	0.0547394	17.1349	0.713832	8053.85
3110	0	3.45714	0.0550743	17.198	0.712958	8067.88
3100	0	3.45714	0.0554094	17.2615	0.712083	8081.92
3090	0	3.45714	0.0557448	17.3253	0.711207	8095.98
3080	0	3.45714	0.0560805	17.3895	0.71033	8110.06
3070	0	3.45714	0.0564166	17.4541	0.709452	8124.16
3060	0	3.45714	0.0567529	17.5191	0.708574	8138.27
3050	0	3.45714	0.0570895	17.5845	0.707695	8152.4
3040	0	3.45714	0.0574264	17.6503	0.706815	8166.55
3030	0	3.45714	0.0577635	17.7164	0.705934	8180.71
3020	0	3.45714	0.058101	17.783	0.705052	8194.9
3010	0	3.45714	0.0584388	17.8499	0.70417	8209.1
3000	0	3.45714	0.058777	17.9173	0.703286	8223.32
2990	0	3.45714	0.0591154	17.985	0.702402	8237.55
2980	0	3.45714	0.0594541	18.0532	0.701517	8251.81
2970	0	3.45714	0.0597931	18.1218	0.700631	8266.08
2960	0	3.45714	0.0601325	18.1908	0.699744	8280.37
2950	0	3.45714	0.0604721	18.2602	0.698856	8294.68
2940	0	3.45714	0.0608121	18.33	0.697968	8309.01
2930	0	3.45714	0.0611524	18.4003	0.697078	8323.35
2920	0	3.45714	0.061493	18.471	0.696188	8337.72
2910	0	3.45714	0.0618339	18.5421	0.695296	8352.1
2900	0	3.45714	0.0621751	18.6137	0.694404	8366.5
2890	0	3.45714	0.0625167	18.6857	0.693511	8380.92
2880	0	3.45714	0.0628586	18.7582	0.692616	8395.36
2870	0	3.45714	0.0632008	18.8311	0.691721	8409.82
2860	0	3.45714	0.0635433	18.9044	0.690825	8424.29
2850	0	3.45714	0.0638862	18.9783	0.689928	8438.79
2840	0	3.45714	0.0642294	19.0526	0.68903	8453.3
2830	0	3.45714	0.064573	19.1273	0.688131	8467.83
2820	0	3.45714	0.0649168	19.2026	0.687231	8482.38
2810	0	3.45714	0.0652611	19.2783	0.686331	8496.95
2800	0	3.45714	0.0656056	19.3545	0.685429	8511.54
2790	0.0767226	3.47067	0.0659505	19.4369	0.684459	8526.15
2780	0.246087	3.50052	0.0662958	19.5269	0.683405	8540.78
2770	0.415959	3.53047	0.0666413	19.6177	0.682349	8555.44
2760	0.586341	3.56051	0.0669873	19.7094	0.68129	8570.12
2750	0.757234	3.59063	0.0673336	19.8018	0.680228	8584.82
2740	0.928639	3.62085	0.0676802	19.8952	0.679163	8599.54
2730	1.10056	3.65116	0.0680272	19.9893	0.678094	8614.29
2720	1.273	3.68155	0.0683745	20.0843	0.677023	8629.06
2710	1.44595	3.71204	0.0687222	20.1802	0.675949	8643.85
2700	1.61942	3.74262	0.0690703	20.277	0.674872	8658.67
2690	1.79341	3.7733	0.0694187	20.3747	0.673792	8673.51
2680	1.96793	3.80406	0.0697675	20.4733	0.672709	8688.38
2670	2.14297	3.83492	0.0701166	20.5727	0.671623	8703.27
2660	2.31854	3.86587	0.0704662	20.6732	0.670534	8718.18
2650	2.49463	3.89691	0.070816	20.7745	0.669441	8733.12
2640	2.67125	3.92805	0.0711663	20.8768	0.668346	8748.08
2630	2.8484	3.95928	0.0715169	20.9801	0.667247	8763.07
2620	3.02608	3.9906	0.071868	21.0844	0.666146	8778.08
2610	3.2043	4.02202	0.0722193	21.1896	0.665041	8793.12
2600	3.38305	4.05353	0.0725711	21.2959	0.663933	8808.18
2590	3.56234	4.08513	0.0729233	21.4031	0.662822	8823.27
2580	3.74217	4.11683	0.0732758	21.5114	0.661708	8838.38
2570	3.92254	4.14863	0.0736288	21.6208	0.660591	8853.52
2560	4.10345	4.18052	0.0739821	21.7311	0.65947	8868.68
2550	4.28491	4.21251	0.0743358	21.8426	0.658347	8883.87
2540	4.46691	4.24459	0.0746899	21.9552	0.65722	8899.09
2530	4.64945	4.27677	0.0750444	22.0688	0.65609	8914.33
2520	4.83255	4.30905	0.0753993	22.1836	0.654956	8929.6
2510	5.01619	4.34143	0.0757547	22.2995	0.65382	8944.89
2500	5.20039	4.3739	0.0761104	22.4165	0.65268	8960.21
2490	5.38514	4.40647	0.0764665	22.5347	0.651537	8975.56
2480	5.57045	4.43913	0.076823	22.6541	0.65039	8990.93
2470	5.75631	4.4719	0.07718	22.7747	0.64924	9006.34
2460	5.94273	4.50476	0.0775374	22.8965	0.648087	9021.77
2450	6.12971	4.53772	0.0778952	23.0195	0.646931	9037.23
2440	6.31726	4.57078	0.0782534	23.1437	0.645771	9052.71
2430	6.50536	4.60395	0.078612	23.2693	0.644608	9068.22
2420	6.69404	4.63721	0.0789711	23.396	0.643441	9083.77
2410	6.88328	4.67057	0.0793306	23.5241	0.642271	9099.34
2400	7.07309	4.70403	0.0796905	23.6536	0.641097	9114.93
2390	7.26347	4.73759	0.0800508	23.7843	0.63992	9130.56
2380	7.45442	4.77125	0.0804116	23.9164	0.63874	9146.22
2370	7.64595	4.80501	0.0807729	24.0499	0.637556	9161.9
2360	7.83805	4.83888	0.0811346	24.1847	0.636369	9177.62
2350	8.03073	4.87285	0.0814967	24.321	0.635178	9193.36
2340	8.22399	4.90691	0.0818593	24.4587	0.633984	9209.13
2330	8.41783	4.94109	0.0822223	24.5979	0.632786	9224.94
2320	8.61225	4.97536	0.0825858	24.7386	0.631584	9240.77
2310	8.80726	5.00974	0.0829497	24.8807	0.630379	9256.63
2300	9.00285	5.04422	0.0833141	25.0244	0.629171	9272.53
2290	9.19903	5.0788	0.083679	25.1696	0.627958	9288.45
2280	9.39581	5.11349	0.0840443	25.3164	0.626742	9304.41
2270	9.59317	5.14828	0.0844102	25.4647	0.625523	9320.39
2260	9.79113	5.18318	0.0847764	25.6147	0.6243	9336.41
2250	9.98968	5.21818	0.0851432	25.7663	0.623073	9352.46
2240	10.1888	5.25329	0.0855105	25.9196	0.621842	9368.54
2230	10.3886	5.2885	0.0858782	26.0746	0.620608	9384.65
2220	10.5889	5.32382	0.0862464	26.2312	0.61937	9400.8
2210	10.7899	5.35924	0.0866151	26.3897	0.618128	9416.98
2200	10.9914	5.39478	0.0869843	26.5498	0.616882	9433.19
2190	11.1936	5.43041	0.087354	26.7118	0.615633	9449.43
2180	11.3964	5.46616	0.0877242	26.8756	0.614379	9465.71
2170	11.5997	5.50201	0.088095	27.0413	0.613122	9482.02
2160	11.8037	5.53797	0.0884662	27.2088	0.611861	9498.36
2150	12.0083	5.57404	0.0888379	27.3783	0.610596	9514.74
2140	12.2136	5.61022	0.0892102	27.5497	0.609327	9531.15
2130	12.4194	5.64651	0.0895829	27.723	0.608055	9547.6
2120	12.6259	5.6829	0.0899562	27.8984	0.606778	9564.08
2110	12.8329	5.71941	0.0903301	28.0758	0.605497	9580.59
2100	13.0406	5.75602	0.0907044	28.2552	0.604213	9597.14
2090	13.249	5.79275	0.0910793	28.4368	0.602924	9613.73
2080	13.4579	5.82958	0.0914547	28.6205	0.601631	9630.35
2070	13.6675	5.86653	0.0918307	28.8064	0.600334	9647.01
2060	13.8777	5.90358	0.0922072	28.9945	0.599033	9663.7
2050	14.0885	5.94075	0.0925843	29.1848	0.597728	9680.43
2040	14.3	5.97803	0.0929619	29.3774	0.596419	9697.2
2030	14.5121	6.01543	0.0933401	29.5723	0.595106	9714
2020	14.7249	6.05293	0.0937189	29.7696	0.593789	9730.84
2010	14.9383	6.09055	0.0940982	29.9693	0.592467	9747.72
2000	15.1523	6.12828	0.0944781	30.1714	0.591141	9764.64
1990	15.367	6.16612	0.0948586	30.376	0.589811	9781.59
1980	15.5823	6.20408	0.0952397	30.5831	0.588476	9798.59
1970	15.7983	6.24216	0.0956213	30.7928	0.587137	9815.62
1960	16.0149	6.28034	0.0960036	31.0051	0.585794	9832.69
1950	16.2322	6.31865	0.0963864	31.22	0.584447	9849.8
1940	16.4501	6.35706	0.0967698	31.4377	0.583095	9866.95
1930	16.6687	6.3956	0.0971539	31.6581	0.581739	9884.14
1920	16.8879	6.43424	0.0975385	31.8813	0.580378	9901.37
1910	17.1078	6.47301	0.0979238	32.1073	0.579013	9918.64
1900	17.3284	6.51189	0.0983097	32.3362	0.577643	9935.95
1890	17.5496	6.55089	0.0986962	32.5681	0.576269	9953.3
1880	17.7715	6.59001	0.0990834	32.803	0.57489	9970.7
1870	17.9941	6.62924	0.0994712	33.041	0.573507	9988.13
1860	18.2173	6.66859	0.0998596	33.282	0.572119	10005.6
1850	18.4412	6.70807	0.100249	33.5262	0.570726	10023.1
1840	18.6658	6.74766	0.100638	33.7737	0.569329	10040.7
1830	18.891	6.78737	0.101029	34.0244	0.567927	10058.3
1820	19.117	6.82719	0.10142	34.2785	0.566521	10076
1810	19.3436	6.86714	0.101812	34.536	0.565109	10093.7
1800	19.5709	6.90721	0.102204	34.7969	0.563693	10111.4
1790	19.7989	6.9474	0.102597	35.0614	0.562272	10129.2
1780	20.0275	6.98771	0.102991	35.3295	0.560846	10147
1770	20.2569	7.02815	0.103385	35.632	0.559254	10164.9
1760	20.487	7.0687	0.10378	35.9531	0.557584	10182.8
1750	20.7177	7.10938	0.104176	36.2797	0.555906	10200.8
1740	20.9491	7.15018	0.104573	36.6119	0.55422	10218.9
1730	21.1813	7.1911	0.10497	36.9499	0.552525	10237
1720	21.4141	7.23214	0.105368	37.2938	0.550821	10255.1
1710	21.6476	7.27331	0.105767	37.6437	0.549109	10273.3
1700	21.8819	7.31461	0.106166	37.9999	0.547388	10291.6
1690	22.1168	7.35603	0.106566	38.3623	0.545659	10309.9
1680	22.3525	7.39757	0.106967	38.7313	0.543921	10328.3
1670	22.5889	7.43924	0.107369	39.1069	0.542174	10346.7
1660	22.826	7.48103	0.107772	39.4894	0.540417	10365.3
1650	23.0638	7.52296	0.108175	39.8789	0.538652	10383.8
1640	23.3023	7.565	0.108579	40.2755	0.536878	10402.4
1630	23.5415	7.60718	0.108984	40.6795	0.535095	10421.1
1620	23.7815	7.64948	0.109389	41.0911	0.533302	10439.9
1610	24.0222	7.69191	0.109796	41.5104	0.531501	10458.7
1600	24.2636	7.73447	0.110203	41.9377	0.529689	10477.6
1590	24.5058	7.77716	0.110611	42.3732	0.527869	10496.5
1580	24.7486	7.81998	0.11102	42.817	0.526038	10515.5
1570	24.9923	7.86292	0.111429	43.2695	0.524198	10534.6
1560	25.2366	7.906	0.11184	43.7308	0.522349	10553.8
1550	25.4817	7.94921	0.112251	44.2011	0.520489	10573
1540	25.7276	7.99254	0.112664	44.6808	0.51862	10592.2
1530	25.9741	8.03601	0.113077	45.1701	0.516741	10611.6
1520	26.2215	8.07962	0.113491	45.6692	0.514851	10631
1510	26.4696	8.12335	0.113906	46.1784	0.512952	10650.5
1500	26.7184	8.16722	0.114321	46.6981	0.511042	10670.1
1490	26.968	8.21122	0.114738	47.2285	0.509122	10689.7
1480	27.2184	8.25535	0.115155	47.7698	0.507191	10709.4
1470	27.4695	8.29962	0.115574	48.3225	0.50525	10729.2
1460	27.7214	8.34402	0.115993	48.8869	0.503298	10749.1
1450	27.974	8.38856	0.116414	49.4632	0.501336	10769
1440	28.2274	8.43323	0.116835	50.0519	0.499363	10789.1
1430	28.4816	8.47804	0.117257	50.6533	0.497378	10809.2
1420	28.7366	8.52299	0.11768	51.2678	0.495383	10829.4
1410	28.9923	8.56807	0.118105	51.8958	0.493377	10849.6
1400	29.2488	8.61329	0.11853	52.5377	0.491359	10870
1390	29.5061	8.65865	0.118956	53.1939	0.48933	10890.4
1380	29.7642	8.70415	0.119383	53.8649	0.48729	10910.9
1370	30.0231	8.74979	0.119811	54.5511	0.485238	10931.6
1360	30.2828	8.79557	0.120241	55.2531	0.483175	10952.2
1350	30.5433	8.84148	0.120671	55.9712	0.481099	10973
1340	30.8045	8.88754	0.121102	56.7061	0.479012	10993.9
1330	31.0666	8.93374	0.121535	57.4582	0.476913	11014.9
1320	31.3295	8.98008	0.121968	58.2281	0.474801	11035.9
1310	31.5932	9.02657	0.122403	59.0165	0.472678	11057.1
1300	31.8577	9.07319	0.122838	59.8238	0.470542	11078.3
1290	32.123	9.11996	0.123275	60.6509	0.468393	11099.7
1280	32.3891	9.16688	0.123713	61.4982	0.466232	11121.1
1270	32.6561	9.21394	0.124152	62.3665	0.464058	11142.7
1260	32.9238	9.26115	0.124593	63.2566	0.461871	11164.3
1250	33.1924	9.3085	0.125034	64.1691	0.459671	11186.1
1240	33.4619	9.356	0.125477	65.1048	0.457459	11208
1230	33.7322	9.40364	0.125921	66.0647	0.455232	11229.9
1220	34.0033	9.45144	0.126366	67.0495	0.452993	11252
1210	34.2752	9.49938	0.126812	68.0601	0.450739	11274.2
1200	34.548	9.54747	0.127259	69.0974	0.448472	11296.5
1190	34.8217	9.59571	0.127708	70.1625	0.446191	11318.9
1180	35.0962	9.6441	0.128158	71.2564	0.443896	11341.4
1170	35.3716	9.69265	0.12861	72.38	0.441587	11364.1
1160	35.6478	9.74134	0.129062	73.5347	0.439264	11386.8
1150	35.9249	9.79019	0.129516	74.7215	0.436926	11409.7
1140	36.2029	9.8392	0.129972	75.9416	0.434573	11432.7
1130	36.4817	9.88835	0.130429	77.1964	0.432206	11455.9
1120	36.7615	9.93767	0.130887	78.4872	0.429823	11479.1
1110	37.0421	9.98713	0.131346	79.8155	0.427425	11502.5
1100	37.3236	10.0368	0.131807	81.1827	0.425012	11526.1
1090	37.606	10.0865	0.13227	82.5905	0.422584	11549.7
1080	37.8893	10.1365	0.132734	84.0404	0.420139	11573.5
1070	38.1735	10.1866	0.133199	85.5342	0.417679	11597.5
1060	38.4586	10.2368	0.133666	87.0738	0.415203	11621.6
1050	38.7446	10.2873	0.134134	88.6611	0.41271	11645.8
1040	39.0315	10.3378	0.134604	90.2981	0.410201	11670.2
1030	39.3194	10.3886	0.135076	91.987	0.407675	11694.7
1020	39.6082	10.4395	0.135549	93.73	0.405132	11719.4
1010	39.8979	10.4906	0.136023	95.5295	0.402572	11744.2
1000	40.1886	10.5418	0.1365	97.3881	0.399995	11769.2
990	40.4802	10.5932	0.136978	99.3084	0.3974	11794.4
980	40.7728	10.6448	0.137458	101.293	0.394787	11819.7
970	41.0663	10.6965	0.137939	103.346	0.392156	11845.2
960	41.3608	10.7485	0.138422	105.469	0.389506	11870.9
950	41.6563	10.8005	0.138907	107.666	0.386839	11896.7
940	41.9527	10.8528	0.139394	109.941	0.384152	11922.8
930	42.2501	10.9052	0.139883	112.297	0.381446	11949
920	42.5486	10.9578	0.140373	114.739	0.378721	11975.4
910	42.848	11.0106	0.140866	117.27	0.375976	12002
900	43.1484	11.0636	0.14136	119.896	0.373211	12028.8
890	43.4499	11.1167	0.141856	122.62	0.370426	12055.8
880	43.7523	11.1701	0.143795	128.316	0.364863	12083.2
870	44.0558	11.2236	0.145868	134.725	0.358983	12111
860	44.3604	11.2772	0.14795	141.66	0.353026	12139.4
850	44.666	11.3311	0.15004	149.182	0.34699	12168.2
840	44.9726	11.3852	0.152139	157.36	0.340872	12197.5
830	45.2804	11.4394	0.154247	166.272	0.334669	12227.4
820	45.5892	11.4939	0.156364	176.012	0.328379	12257.9
810	45.8991	11.5485	0.15849	186.684	0.321998	12288.9
800	46.2101	11.6033	0.160625	198.415	0.315523	12320.6
790	46.5222	11.6583	0.16277	211.35	0.308951	12353
780	46.8354	11.7136	0.164924	225.661	0.302276	12386.1
770	47.1498	11.769	0.167089	241.553	0.295496	12419.9
760	47.4653	11.8246	0.169263	259.27	0.288606	12454.5
750	47.782	11.8804	0.171448	279.105	0.281601	12490.1
740	48.0999	11.9365	0.173643	301.413	0.274475	12526.5
730	48.4189	11.9927	0.175849	326.627	0.267222	12563.9
720	48.7392	12.0492	0.178066	355.279	0.259836	12602.4
710	49.0606	12.1058	0.180295	388.028	0.25231	12642
700	49.3834	12.1627	0.182534	425.7	0.244637	12682.9
690	49.7073	12.2198	0.184786	469.344	0.236806	12725.1
680	50.0326	12.2772	0.187049	520.3	0.228808	12768.8
670	50.3591	12.3347	0.189324	580.309	0.220633	12814.2
660	50.687	12.3925	0.191613	651.667	0.212266	12861.3
650	51.0162	12.4506	0.193914	737.444	0.203695	12910.4
640	51.3468	12.5088	0.196228	841.829	0.194901	12961.7
630	51.6787	12.5674	0.198555	970.655	0.185867	13015.5
620	52.012	12.6261	0.200896	1132.24	0.176567	13072.1
610	52.3468	12.6851	0.203252	1338.77	0.166976	13132
600	52.6831	12.7444	0.205622	1608.68	0.15706	13195.7
590	53.0208	12.804	0.208007	1970.99	0.146778	13263.8
580	53.36	12.8638	0.210407	2473.41	0.136079	13337.3
570	53.7009	12.9238	0.212822	3199.09	0.124896	13417.4
560	54.0433	12.9842	0.215254	4303.52	0.11314	13505.7
550	54.3873	13	0.217702	5668.37	0.103214	13602.6
540	54.733	13	0.220168	7569.4	0.0937279	13709.3
530	55.0804	13	0.22265	10607.6	0.0837563	13828.7
520	55.4296	13	0.225151	15907.3	0.0731741	13965.4
510	55.7806	13	0.22767	26422.4	0.0617872	14127.2
500	56.1334	13	0.230209	52141.6	0.04926	14330.2
490	56.4882	13	0.232767	146692	0.0348943	14616.8
480	56.8449	13	0.235345	1.39408e+06	0.0164738	15223.8
